# Supplementary material for: Metabolomic and Transcriptomic Analyses Reveal the Factors Underlying Mature Fruit Pericarp Color Variations in the ‘Xinli No. 7’ Pear (Pyrus sinkiangensis)
Source: Metabolites. 2025 Jan 30;15(2):81. doi: 10.3390/metabo15020081 (PMC11857639; doi:10.3390/metabo15020081)
Supplement: Supplementary file 1 [file metabolites-15-00081-s001.zip]

Archive with 4 entries (4 files):
- Table S1 Primers Sequence.xls
- Table S2. The MRM parameters for analysis of metabolites in the fruit pericarp of í«Xinli No.7í» pear.xlsx
- Table S3 Phenolic compounds identified in the fruit pericarp of í«Xinli No.7í» pear.xlsx
- Table S4 1850 differentially expressed genes in the fruit pericarp of í«Xinli No.7í» pear.xls
