# Supplementary material for: Metabolomic and Transcriptomic Analyses Reveal the Factors Underlying Mature Fruit Pericarp Color Variations in the ‘Xinli No. 7’ Pear (Pyrus sinkiangensis)
Source: Metabolites. 2025 Jan 30;15(2):81. doi: 10.3390/metabo15020081 (PMC11857639; doi:10.3390/metabo15020081)
Supplement: Supplementary file 1 [file metabolites-15-00081-s001.zip › Table S1 Primers Sequence.xls]

## Sheet: Sheet1
Gene		sequence（5'-3'）	product size
LOC103938522	F	TGATGGCACTGTCAAAGCTTAC	172bp
	R	TGTGCGTCCAATGCTCTTCT
LOC103963186	F	ACAGAAATGGCTTGGGGGTT	114bp
	R	GTCATTGTCTCCGTCTCCTGA
LOC103956875	F	AAATAGCCCCTTTCCAAGGAGT	176bp
	R	GAAAAGCAGAAGCTGCAGGGA
LOC103940198	F	GAGGCTAAGGCTTTGGCGG	132bp
	R	TAACGCGGCTTTGTCCATCTTTT
LOC103928035	F	TTTCTTGCTTCTATGAAAGGCCA	141bp
	R	GCGTGTATATTTCACTTCCGGG
LOC103950850	F	AATGCTTGGAAGGTGCTCCA	153bp
	R	CCAAGATGGTCGGCTTCCTT
LOC125468841	F	ACAATGCTTGGGCTGAGTACG	114bp
	R	ACAAATCAGTCCCCAACTCCTC
LOC103926933	F	GCCTCTCTGGTTACACTAAATCCA	132bp
	R	GCCAAACGCAGGCTAAAAGG
LOC125475930	F	ACTCAGTTAGCGTTAAGATTGAAGA	102bp
	R	CGACTTCTTGATTAATGCTGCG
LOC125469379	F	GCTGCAGGATAGGAGTGAGT	193bp
	R	TTCATTAGCTTCAGTCCCCTTTG
LOC103961264	F	GCCCATCATCACAATTCTCGG	199bp
	R	CCGGTTCTTTTCAGACCTGC
LOC103963544	F	AGGATGTGGAGGCTGGAAATCA	193bp
	R	ATTCGGGTTCTTCTCACCCTCT
LOC125467995	F	CGATGAACCACTGAAGCCCC	199bp
	R	ACGGTTAGCTAAAATCCTCTTTGC
LOC125469162	F	GGAGCTAATCATCCAAGAGGC	177bp
	R	CCCTTGCTTAACCCTAGCCA
LOC103951504	F	CGGCCGTTGTTCCGCAAA	147bp
	R	GCACCTTGTGCAGTCTCTTGT
LOC125475526	F	GGCTCCTAATGTTTTGCTGGA	107bp
	R	AGCTTTTGGCATTAGAGGCAGA
LOC103928264	F	TCAGTCCCTAAATTAGCAGGTCT	110bp
	R	TCTTCTTGCGGTGAGAATGGT
LOC125470863	F	GATGGCTCGCCGGATACAAA	186bp
	R	CGTCGGGGCCTTAATCTTCTTC
LOC103933697	F	AAAGGGTGGGTGGACAATCT	105bp
	R	CTCCTCATTAGCTTCCCTGTAAGA
LOC125469640	F	GCCAAAAAGGACCGGAGTCT	155bp
	R	GTAGCAATCTCAGCCCTCGG
LOC103944997	F	ACCATTACAGGACTTCTTTGGGATA	151bp
	R	CCCGGTCGACCCCAATAA
LOC103967813	F	TTCTACACTTCTGGTGCCGC	111bp
	R	GGGGAATTCGAGAACGGTGT
Actin	F	CCATCCAGGCTGTTCTCTC	139bp
	R	GCAAGGTCCAGACGAAGG
