# Supplementary material for: Metabolomic and Transcriptomic Analyses Reveal the Factors Underlying Mature Fruit Pericarp Color Variations in the ‘Xinli No. 7’ Pear (Pyrus sinkiangensis)
Source: Metabolites. 2025 Jan 30;15(2):81. doi: 10.3390/metabo15020081 (PMC11857639; doi:10.3390/metabo15020081)
Supplement: Supplementary file 1 [file metabolites-15-00081-s001.zip › Table S2. The MRM parameters for analysis of metabolites in the fruit pericarp of í«Xinli No.7í» pear.xlsx]

## Sheet: The RM parameters for analysis 
cid	cidlink	ID	Metabolites	Molecular Formula	Molecular Weight	Purity	CAS Registry Number	Parent ion(m/z)	Daughter ionm/z	RT(min)
28911	http://funmeta.oebiotech.com/network/28911	1	(-)-Catechin 3-O-gallate	C22H18O10	442.09	HPLC,≥98%	130405-40-2	441.2	168.8	4.7
28910	http://funmeta.oebiotech.com/network/28910	2	(-)-Epicatechin 3-O-gallate	C22H18O10	442.09	HPLC,≥98%	1257-08-5	441.2	169.3	4.7
28824	http://funmeta.oebiotech.com/network/28824	3	(-)-Epigallocatechin	C15H14O7	306.074	HPLC,≥98%	970-74-1	305	124.9	3.4
199152	http://funmeta.oebiotech.com/network/199152	4	(-)-Gallocatechin gallate	C22H18O11	458.085	HPLC,≥98%	4233-96-9	457.1	169.1	4.2
28821	http://funmeta.oebiotech.com/network/28821	5	(+/-)Catechin	C15H14O6	290.079	HPLC,≥98%	154-23-4	288.9	123.1	3.6
		6	(±)-Gallocatechin	C15H14O7	306.074	HPLC,≥98%	B20849-20mg	307	139.3	2.95
34243	http://funmeta.oebiotech.com/network/34243	7	(2S)-Liquiritigenin	C15H12O4	256.074	HPLC,≥98%	578-86-9	255.1	134.9	6.9
34395	http://funmeta.oebiotech.com/network/34395	8	(S)-Pinocembrin	C15H12O4	256.074	HPLC,≥98%	480-39-7	255.1	171	13.2
54932	http://funmeta.oebiotech.com/network/54932	9	1,5-Dicaffeoylquinic acid	C25H24O12	516.127	HPLC,≥99%	30964-13-7	515.1	353	4.1
54576	http://funmeta.oebiotech.com/network/54576	10	2,4-Dihydroxybenzoic acid	C7H6O4	154.027	HPLC,≥98%	89-86-1	152.9	109	4.2
52427	http://funmeta.oebiotech.com/network/52427	11	2,6-Dihydroxybenzoic acid	C7H6O4	154.027	HPLC,≥98%	303-07-1	152.9	135	4.97
35073	http://funmeta.oebiotech.com/network/35073	12	3,3',4'5-Tetrahydroxystilbene	C14H12O4	244.074	HPLC,≥98%	10083-24-6	243.1	159.1	5.2
60311	http://funmeta.oebiotech.com/network/60311	13	3,4-Dihydro-2H-1-benzopyran-2-one	C9H8O2	148.052	HPLC,≥98%	119-84-6	165	105.9	5.3
81983	http://funmeta.oebiotech.com/network/81983	14	3,4-Dihydroxybenzaldehyde	C7H6O3	138.032	HPLC,≥98%	139-85-5	137.1	107.9	3.7
275000	http://funmeta.oebiotech.com/network/275000	15	3-Hydroxybenzaldehyde	C7H6O2	122.037	HPLC,≥95%	100-83-4	120.9	93.2	4.7
56285	http://funmeta.oebiotech.com/network/56285	16	3-Hydroxyflavone	C15H10O3	238.063	HPLC,≥98%	577-85-5	239	165.2	13.7
		17	4',7-Di-O-methylnaringenin	C17H16O5	300.1	HPLC,≥98%	29424-96-2	301	167.1	13.9
281117	http://funmeta.oebiotech.com/network/281117	18	4-Coumaryl alcohol	C9H10O2	150.068	HPLC,≥99%	1076-38-6	161	117	6
47065	http://funmeta.oebiotech.com/network/47065	19	4-Hydroxybenzoic acid	C7H6O3	138.032	HPLC,≥98%	99-96-7	136.9	93	3.7
47772	http://funmeta.oebiotech.com/network/47772	20	4-Hydroxycinnamic acid	C9H8O3	164.047	HPLC,≥98%	501-98-4	163	119.1	4.6
81723	http://funmeta.oebiotech.com/network/81723	21	4-Methylumbelliferone	C10H8O3	176.047	HPLC,≥98%	90-33-5	177	77	5.83
29241	http://funmeta.oebiotech.com/network/29241	22	6-Hydroxydaidzein	C15H10O5	270.053	HPLC,≥98%	17817-31-1	269	240.2	5.8
30193	http://funmeta.oebiotech.com/network/30193	23	6-Methoxyflavone	C16H12O3	252.079	HPLC,≥99.5%	26964-24-9	253	210	13.61
56747	http://funmeta.oebiotech.com/network/56747	24	6-Methylcoumarin	C10H8O2	160.052	HPLC,≥98%	92-48-8	161.1	105.1	8.98
203099	http://funmeta.oebiotech.com/network/203099	25	Acetovanillone	C9H10O3	166.063	HPLC,≥98%	498-02-2	167	43	5.05
55553	http://funmeta.oebiotech.com/network/55553	26	Aesculetin	C9H6O4	178.027	HPLC,≥98%	305-01-1	177	105.1	4
55554	http://funmeta.oebiotech.com/network/55554	27	Aesculin	C15H16O9	340.079	HPLC,≥98%	531-75-9	341.1	179.1	3.34
31930	http://funmeta.oebiotech.com/network/31930	28	Afzelin	C21H20O10	432.106	HPLC,≥98%	482-39-3	431.1	285	5.9
29135	http://funmeta.oebiotech.com/network/29135	29	Amentoflavone	C30H18O10	538.09	HPLC,≥98%	1617-53-4	537.2	375	10.9
30098	http://funmeta.oebiotech.com/network/30098	30	Apigenin	C15H10O5	270.053	HPLC,≥98%	520-36-5	269	150.9	8.7
549921	http://funmeta.oebiotech.com/network/549921	31	Apigenin 4'-O-rhamnoside	C21H20O9	416.111	HPLC,≥98%	133538-77-9	415.2	268.1	7.1
30430	http://funmeta.oebiotech.com/network/30430	32	Apiin	C26H28O14	564.148	HPLC,≥98%	26544-34-3	563.1	269	5
34888	http://funmeta.oebiotech.com/network/34888	33	Aromadendrin	C15H12O6	288.063	HPLC,≥98%	480-20-6	286.9	125	5.9
31814	http://funmeta.oebiotech.com/network/31814	34	Astragalin	C21H20O11	448.101	HPLC,≥98%	480-10-4	447.2	284.3	5.1
55585	http://funmeta.oebiotech.com/network/55585	35	Avicularin	C20H18O11	434.085	HPLC,≥98%	572-30-5	433.1	300	5.1
31184	http://funmeta.oebiotech.com/network/31184	36	Baicalein	C15H10O5	270.053	HPLC,≥98%	491-67-8	269	195.2	9.7
29367	http://funmeta.oebiotech.com/network/29367	37	Biochanin A	C16H12O5	284.068	HPLC,≥98%	491-80-5	283.1	266.9	13.4
33602	http://funmeta.oebiotech.com/network/33602	38	Butein	C15H12O5	272.068	HPLC,≥98%	487-52-5	271	135.1	8.4
541312	http://funmeta.oebiotech.com/network/541312	39	Caffeic acid	C9H8O4	180.042	HPLC,≥98%	331-39-5	179	135	4
52431	http://funmeta.oebiotech.com/network/52431	40	Caftaric acid	C13H12O9	312.048	HPLC,≥98%	67879-58-7	310.9	148.9	3.5
29195	http://funmeta.oebiotech.com/network/29195	41	Calycosin	C16H12O5	284.068	HPLC,≥98%	20575-57-9	285	213.2	7.34
551179	http://funmeta.oebiotech.com/network/551179	42	Chlorogenic acid	C16H18O9	354.095	HPLC,≥98%	327-97-9	353.2	190.9	3.6
30282	http://funmeta.oebiotech.com/network/30282	43	Chrysin	C15H10O4	254.058	HPLC,≥98%	480-40-0	253	143	12.9
144429	http://funmeta.oebiotech.com/network/144429	44	Coniferaldehyde	C10H10O3	178.063	HPLC,≥98%	458-36-6	179	147.2	5.77
30429	http://funmeta.oebiotech.com/network/30429	45	Cosmosiin	C21H20O10	432.106	HPLC,≥98%	578-74-5	431.2	268	5.3
55428	http://funmeta.oebiotech.com/network/55428	46	Cryptochlorogenic acid	C16H18O9	354.095	HPLC,≥98%	905-99-7	353.1	172.9	3.6
43465	http://funmeta.oebiotech.com/network/43465	47	Cucurbitacin I	C30H42O7	514.293	HPLC,≥98%	2222-07-3	497.2	479.3	11.39
275197	http://funmeta.oebiotech.com/network/275197	48	Cyanidin 3-O-rutinoside chloride	C27H31ClO15	630.135	HPLC,≥95%	18719-76-1	595.1	287.2	3.43
		49	Cyanin chloride	C27H31ClO16	646.13	HPLC,≥95%	2611-67-8	611.1	287.1	2.94
29177	http://funmeta.oebiotech.com/network/29177	50	Daidzein	C15H10O4	254.058	HPLC,≥98%	486-66-8	254.9	199	6.69
29152	http://funmeta.oebiotech.com/network/29152	51	Daidzin	C21H20O9	416.111	HPLC,≥98%	552-66-9	417.2	255.2	4.27
275004	http://funmeta.oebiotech.com/network/275004	52	Daphnetin	C9H6O4	178.027	HPLC,≥98%	486-35-1	176.9	120.8	4
28648	http://funmeta.oebiotech.com/network/28648	53	Delphinidin 3-glucoside	C21H21O12	465.103	HPLC,≥95%	6906-38-3	465.2	303.1	3.17
30904	http://funmeta.oebiotech.com/network/30904	54	Diosmin	C28H32O15	608.174	HPLC,≥95%	520-27-4	607.2	298.9	5.2
28823	http://funmeta.oebiotech.com/network/28823	56	Epicatechin	C15H14O6	290.079	HPLC,≥98%	490-46-0	288.8	123	4
29116	http://funmeta.oebiotech.com/network/29116	57	Epigallocatechin gallate	C22H18O11	458.085	HPLC,≥98%	989-51-5	457.1	169	4.1
34184	http://funmeta.oebiotech.com/network/34184	58	Eriodictyol	C15H12O6	288.063	HPLC,≥98%	552-58-9	286.9	135	7
552442	http://funmeta.oebiotech.com/network/552442	59	Ferulic acid	C10H10O4	194.058	HPLC,≥98%	1135-24-6	192.8	134.1	4.9
29176	http://funmeta.oebiotech.com/network/29176	60	Formononetin	C16H12O4	268.074	HPLC,≥98%	485-72-3	267.1	252	10.7
266962	http://funmeta.oebiotech.com/network/266962	61	Fraxetin	C10H8O5	208.037	HPLC,≥98%	574-84-5	209.1	193.9	4.32
276111	http://funmeta.oebiotech.com/network/276111	62	Fraxin	C16H18O10	370.09	HPLC,≥98%	524-30-1	369.1	207.3	3.8
31718	http://funmeta.oebiotech.com/network/31718	63	Galangin	C15H10O5	270.053	HPLC,≥98%	548-83-4	268.9	170.9	13.3
48621	http://funmeta.oebiotech.com/network/48621	64	Gallic acid	C7H6O5	170.022	HPLC,≥98%	149-91-7	168.9	125.2	2.4
29356	http://funmeta.oebiotech.com/network/29356	65	Genistein	C15H10O5	270.053	HPLC,≥98%	446-72-0	271.1	197.1	8.7
46898	http://funmeta.oebiotech.com/network/46898	66	Gentisic acid	C7H6O4	154.027	HPLC,≥98%	490-79-9	153	108.8	3.8
29243	http://funmeta.oebiotech.com/network/29243	67	Glycitein	C16H12O5	284.068	HPLC,≥98%	40957-83-3	283.1	268	7.1
34185	http://funmeta.oebiotech.com/network/34185	68	Hesperetin	C16H14O6	302.079	HPLC,≥98%	520-33-2	303	153.1	9.27
34624	http://funmeta.oebiotech.com/network/34624	69	Hesperidin	C28H34O15	610.19	HPLC,≥98%	520-26-3	609.2	301.1	5.3
33587	http://funmeta.oebiotech.com/network/33587	70	Isoliquiritigenin	C15H12O4	256.074	HPLC,≥98%	961-29-5	255.2	119	10.3
30562	http://funmeta.oebiotech.com/network/30562	71	Isoorientin	C21H20O11	448.101	HPLC,≥98%	4261-42-1	447.2	356.8	4.2
30095	http://funmeta.oebiotech.com/network/30095	72	Isorhamnetin	C16H12O7	316.058	HPLC,≥98%	480-19-3	314.8	299.9	9.4
543763	http://funmeta.oebiotech.com/network/543763	73	Isorhamnetin-3-O-glucoside	C22H22O12	478.111	HPLC,≥98%	5041-82-7	477.2	313.8	5.2
34531	http://funmeta.oebiotech.com/network/34531	74	Isosakuranetin	C16H14O5	286.084	HPLC,≥98%	480-43-3	285.1	165.1	13
31324	http://funmeta.oebiotech.com/network/31324	75	Jaceosidin	C17H14O7	330.074	HPLC,≥98%	18085-97-7	329	314	9.6
30096	http://funmeta.oebiotech.com/network/30096	76	Kaempferol	C15H10O6	286.048	HPLC,≥98%	520-18-3	284.9	229	9
32096	http://funmeta.oebiotech.com/network/32096	77	Lcariin	C33H40O15	676.237	HPLC,≥98%	489-32-7	675.3	513	7.8
59740	http://funmeta.oebiotech.com/network/59740	78	Limonin	C26H30O8	470.194	HPLC,≥98%	1180-71-8	469.2	229.1	12.1
30099	http://funmeta.oebiotech.com/network/30099	79	Luteolin	C15H10O6	286.048	HPLC,≥98%	491-70-3	285	133	7.2
61475	http://funmeta.oebiotech.com/network/61475	80	Malvin	C29H35O17	655.187	HPLC,≥95%	16727-30-3	655.1	331	3.27
47662	http://funmeta.oebiotech.com/network/47662	81	m-Coumaric acid	C9H8O3	164.047	HPLC,≥98%	588-30-7	163.1	119.1	5.1
208681	http://funmeta.oebiotech.com/network/208681	82	Methyl gallate	C8H8O5	184.037	HPLC,≥98%	99-24-1	183.1	124	3.8
32602	http://funmeta.oebiotech.com/network/32602	83	Morin	C15H10O7	302.043	HPLC,≥98%	480-16-0	301.1	150.9	7.2
30094	http://funmeta.oebiotech.com/network/30094	84	Myricetin	C15H10O8	318.038	HPLC,≥98%	529-44-2	317	151	5.7
32497	http://funmeta.oebiotech.com/network/32497	85	Myricetin 3-galactoside	C21H20O13	480.09	HPLC,≥98%	15648-86-9	481	318.9	4.27
58399	http://funmeta.oebiotech.com/network/58399	86	Myricitrin	C21H20O12	464.095	HPLC,≥98%	17912-87-7	463	316.3	4.6
553816	http://funmeta.oebiotech.com/network/553816	87	Narcissin	C28H32O16	624.169	HPLC,≥98%	604-80-8	623.1	315.2	4.9
34183	http://funmeta.oebiotech.com/network/34183	88	Naringenin	C15H12O5	272.068	HPLC,≥98%	480-41-1	270.8	150.7	8.6
34416	http://funmeta.oebiotech.com/network/34416	89	Naringin	C27H32O14	580.179	HPLC,≥98%	10236-47-2	579.2	271.2	5.1
31823	http://funmeta.oebiotech.com/network/31823	90	Nicotiflorin	C27H30O15	594.158	HPLC,≥98%	17650-84-9	593.2	285.1	4.8
31557	http://funmeta.oebiotech.com/network/31557	91	Nobiletin	C21H22O8	402.131	HPLC,≥98%	478-01-3	403.3	373.1	13.24
29153	http://funmeta.oebiotech.com/network/29153	92	Ononin	C22H22O9	430.126	HPLC,≥98%	486-62-4	431.1	269.1	6.19
55398	http://funmeta.oebiotech.com/network/55398	93	Orientin	C21H20O11	448.101	HPLC,≥98%	28608-75-5	447.2	327.3	4.3
		95	Pelargonidin-3-glucoside	C21H21ClO10	468.082	HPLC,≥95%	18466-51-8	432.9	271	3.62
48148	http://funmeta.oebiotech.com/network/48148	96	Perillyl Alcohol	C10H16O	152.12	HPLC,≥98%	536-59-4	151.1	135.9	4.7
34015	http://funmeta.oebiotech.com/network/34015	97	Phloretin	C15H14O5	274.084	HPLC,≥98%	60-82-2	273	167.2	8.6
60316	http://funmeta.oebiotech.com/network/60316	98	Phlorizin	C21H24O10	436.137	HPLC,≥98%	60-81-1	435.2	273	5.7
61175	http://funmeta.oebiotech.com/network/61175	99	Proanthocyanidin A2	C30H24O12	576.127	HPLC,≥98%	41743-41-3	575.1	285.1	4.8
29112	http://funmeta.oebiotech.com/network/29112	100	Procyanidin B1	C30H26O12	578.142	HPLC,≥95%	20315-25-7	577.2	289.1	3.3
29113	http://funmeta.oebiotech.com/network/29113	101	Procyanidin B2	C30H26O12	578.142	HPLC,≥98%	29106-49-8	577.2	289	3.7
29114	http://funmeta.oebiotech.com/network/29114	102	Procyanidin B3	C30H26O12	578.142	HPLC,≥98%	23567-23-9	577.2	407.1	3.5
47677	http://funmeta.oebiotech.com/network/47677	103	Protocatechuic acid	C7H6O4	154.027	HPLC,≥98%	99-50-3	152.9	108.9	3.1
34418	http://funmeta.oebiotech.com/network/34418	104	Prunin	C21H22O10	434.121	HPLC,≥98%	529-55-5	433.2	271.1	5.3
58330	http://funmeta.oebiotech.com/network/58330	105	Psoralen	C11H6O3	186.032	HPLC,≥98%	66-97-7	187	131	8.68
35082	http://funmeta.oebiotech.com/network/35082	106	Pterostilbene	C16H16O3	256.11	HPLC,≥98%	537-42-8	255.2	240.3	13.6
30097	http://funmeta.oebiotech.com/network/30097	107	Quercetin	C15H10O7	302.043	HPLC≥98%	117-39-5	301.1	150.8	7.2
32128	http://funmeta.oebiotech.com/network/32128	108	Quercetin 3-galactoside	C21H20O12	464.095	HPLC,≥98%	482-36-0	463	301	4.6
54197	http://funmeta.oebiotech.com/network/54197	109	Quercetin 3-O-glucuronide	C21H18O13	478.075	HPLC,≥95%	22688-79-5	477	301	4.7
57941	http://funmeta.oebiotech.com/network/57941	110	Quercitrin	C21H20O11	448.101	HPLC,≥98%	522-12-3	447.1	300	5.2
35072	http://funmeta.oebiotech.com/network/35072	111	Resveratrol	C14H12O3	228.079	HPLC,≥98%	501-36-0	227	185	6.3
32709	http://funmeta.oebiotech.com/network/32709	112	Rhamnetin	C16H12O7	316.058	HPLC,≥98%	90-19-7	315.1	165.1	11.2
32185	http://funmeta.oebiotech.com/network/32185	113	Rutin	C27H30O16	610.153	HPLC,≥98%	153-18-4	609.1	300.2	4.5
34739	http://funmeta.oebiotech.com/network/34739	114	Sakuranetin	C16H14O5	286.084	HPLC,≥98%	2957-21-3	285	165	13
48130	http://funmeta.oebiotech.com/network/48130	115	Salicin	C13H18O7	286.105	HPLC,≥98%	138-52-3	330.9	123	3.2
47701	http://funmeta.oebiotech.com/network/47701	116	Salicylic acid	C7H6O3	138.032	HPLC,≥98%	69-72-7	136.9	93.1	6.1
58384	http://funmeta.oebiotech.com/network/58384	117	Scopoletin	C10H8O4	192.042	HPLC,≥99%	92-61-5	193	133	4.98
211852	http://funmeta.oebiotech.com/network/211852	118	Sinapaldehyde	C11H12O4	208.074	HPLC,≥95%	20649-43-8	207	134	7.8
56906	http://funmeta.oebiotech.com/network/56906	119	Sinapic acid	C11H12O	224.068	HPLC,≥98%	530-59-6	223	208	4.9
212129	http://funmeta.oebiotech.com/network/212129	120	Syringaldehyde	C9H10O4	182.058	HPLC,≥98%	134-96-3	183.1	123.3	4.89
47798	http://funmeta.oebiotech.com/network/47798	121	Syringic acid	C9H10O5	198.053	HPLC,≥99%	530-57-4	199	140.2	4.16
34889	http://funmeta.oebiotech.com/network/34889	122	Taxifolin	C15H12O7	304.058	HPLC,≥98%	480-18-2	303	125	5
33490	http://funmeta.oebiotech.com/network/33490	123	trans-3,3',4',5,5',7-Hexahydroxyflavanone	C15H12O8	320.053	HPLC,≥98%	27200-12-0	319.2	193.2	4.2
47304	http://funmeta.oebiotech.com/network/47304	124	trans-Cinnamic acid	C9H8O2	148.052	HPLC,≥98%	140-10-3	149	103	7.71
35079	http://funmeta.oebiotech.com/network/35079	125	trans-Piceid	C20H22O8	390.131	HPLC,≥98%	27208-80-6	389.1	227.1	4.6
61047	http://funmeta.oebiotech.com/network/61047	126	Trilobatin	C21H24O10	436.137	HPLC,≥98%	4192-90-9	435.1	273.2	6.2
54747	http://funmeta.oebiotech.com/network/54747	127	Umbelliferone	C9H6O3	162.032	HPLC,≥98%	93-35-6	162.8	107	4.94
47056	http://funmeta.oebiotech.com/network/47056	128	Vanillic acid	C8H8O4	168.042	HPLC,≥97%	121-34-6	166.9	107.9	4.1
51984	http://funmeta.oebiotech.com/network/51984	129	Vanillin	C8H8O3	152.047	HPLC,≥98%	121-33-5	153	93.1	4.74
30287	http://funmeta.oebiotech.com/network/30287	130	Vitexin	C21H20O10	432.106	HPLC,≥98%	3681-93-4	431.2	310.8	4.6
