# Supplementary material for: Metabolomic and Transcriptomic Analyses Reveal the Factors Underlying Mature Fruit Pericarp Color Variations in the ‘Xinli No. 7’ Pear (Pyrus sinkiangensis)
Source: Metabolites. 2025 Jan 30;15(2):81. doi: 10.3390/metabo15020081 (PMC11857639; doi:10.3390/metabo15020081)
Supplement: Supplementary file 1 [file metabolites-15-00081-s001.zip › Table S3 Phenolic compounds identified in the fruit pericarp of í«Xinli No.7í» pear.xlsx]

## Sheet: PR-vs-PG
ID	Metabolites	cid	cidlink	HMDB	METLIN	Lipidmaps	ChEBI	KEGG	ID Annotation	Annotation	PubChem	CAS	smiles	InChIKey	Super Class	Class	Sub Class	VIP	Average(PR)	Average(PG)	FoldChange	log2FoldChange	Regulation	p-value	q-value	PR-1	PR-2	PR-3	PG-1	PG-2	PG-3
1	Delphinidin 3-glucoside	28648	http://funmeta.oebiotech.com/network/28648	HMDB0037997		LMPK12010278	31463	C12138	pxb00942	Anthocyanin biosynthesis	443650	6906-38-3	C1(O)=CC2[O+]=C(C3C=C(O)C(O)=C(O)C=3)C(O[C@H]3[C@H](O)[C@@H](O)[C@H](O)[C@@H](CO)O3)=CC=2C(O)=C1	XENHPQQLDPAYIJ-PEVLUNPASA-O	Phenylpropanoids and polyketides	Flavonoids	Flavonoid glycosides	0.0940203	0	38.0449	3.05176e-05	-15	Down	1.01827e-06	0.000130339	0	0	0	37.7926	36.8506	39.4915
89	Aesculetin	55553	http://funmeta.oebiotech.com/network/55553	HMDB0030819	43936		490095	C09263			5281416	305-01-1	OC1=C(O)C=C2C=CC(=O)OC2=C1	ILEDWLMCKZNDJK-UHFFFAOYSA-N	Phenylpropanoids and polyketides	Coumarins and derivatives	Hydroxycoumarins	0.0191542	0	2.08885	3.05176e-05	-15	Down	0.117921	0.407942	0	0	0	3.34448	2.92208	0
9	Procyanidin B3	29114	http://funmeta.oebiotech.com/network/29114	HMDB0033974	47502	LMPK12030003	75630	C10209			146798	23567-23-9	C1(O)=CC2O[C@H](C3C=CC(O)=C(O)C=3)[C@@H](O)[C@H](C3=C(O)C=C(O)C4C[C@H](O)[C@@H](C5C=CC(O)=C(O)C=5)OC=43)C=2C(O)=C1	XFZJEEAOWLFHDH-AVFWISQGSA-N	Phenylpropanoids and polyketides	Flavonoids	Biflavonoids and polyflavonoids	0.101489	0	92.1781	3.05176e-05	-15	Down	0.368033	1	0	0	0	2.50836	274.026	0
79	Gallic acid	48621	http://funmeta.oebiotech.com/network/48621	HMDB0005807	3295		30778	C01424			370	149-91-7	OC(=O)C1=CC(O)=C(O)C(O)=C1	LNTHITQWFMADLM-UHFFFAOYSA-N	Benzenoids	Benzene and substituted derivatives	Benzoic acids and derivatives	0.141476	0	181.115	3.05176e-05	-15	Down	0.373901	1	0	0	0	0	543.344	0
76	Syringic acid	47798	http://funmeta.oebiotech.com/network/47798	HMDB0002085	2256		68329	C10833			10742	530-57-4	COC1=CC(=CC(OC)=C1O)C(O)=O	JMSVCTWVEWCHDZ-UHFFFAOYSA-N	Benzenoids	Benzene and substituted derivatives	Benzoic acids and derivatives	0.27459	91.8452	416.28	0.220633	-2.18028	Down	0.000102662	0.00438024	84.6405	87.8205	103.074	404.515	455.682	388.644
36	Nobiletin	31557	http://funmeta.oebiotech.com/network/31557	HMDB0029540	44436	LMPK12111468	7602	C10112			72344	478-01-3	C1(OC)=C(OC)C2OC(C3C=CC(OC)=C(OC)C=3)=CC(=O)C=2C(OC)=C1OC	MRIAQLRQZPPODS-UHFFFAOYSA-N	Phenylpropanoids and polyketides	Flavonoids	O-methylated flavonoids	0.0301581	2.99564	8.70862	0.343986	-1.53958	Down	0.134608	0.453415	8.98693	0	0	9.86622	7.95455	8.30508
69	Vanillic acid	47056	http://funmeta.oebiotech.com/network/47056	HMDB0000484	5471		30816	C06672			8468	121-34-6	COC1=C(O)C=CC(=C1)C(O)=O	WKOLLVMJNQIZCI-UHFFFAOYSA-N	Benzenoids	Benzene and substituted derivatives	Benzoic acids and derivatives	0.130722	224.248	430.583	0.5208	-0.941198	Down	0.447038	1	392.484	0	280.259	0	656.494	635.254
107	Coniferaldehyde	144429	http://funmeta.oebiotech.com/network/144429	HMDB0141782	63108		16547	C02666	pxb00940	Phenylpropanoid biosynthesis	5280536	20649-42-7	COC1=C(O)C=CC(\C=C\C=O)=C1	DKZBBWMURDFHNE-NSCUHMNNSA-N	Benzenoids	Phenols	Methoxyphenols	0.148734	119.773	219.468	0.545745	-0.873701	Down	0.00491933	0.0370397	110.784	100.801	147.735	238.963	216.558	202.881
77	Salicin	48130	http://funmeta.oebiotech.com/network/48130	HMDB0003546	6948		17814	C01451	pxb00010	Glycolysis / Gluconeogenesis	439503	138-52-3	OC[C@H]1O[C@@H](OC2=C(CO)C=CC=C2)[C@H](O)[C@@H](O)[C@@H]1O	NGFMICBWJRZIBI-UJPOAAIJSA-N	Organic oxygen compounds	Organooxygen compounds	Carbohydrates and carbohydrate conjugates	0.0843411	39.0933	71.2128	0.548964	-0.865216	Down	0.0057567	0.038782	34.3137	37.8205	45.1456	68.3946	81.0065	64.2373
112	Syringaldehyde	212129	http://funmeta.oebiotech.com/network/212129	HMDB0258653	335983		67380				8655		COC1=CC(C=O)=CC(OC)=C1O	KCDXJAYRVLXPFO-UHFFFAOYSA-N	Benzenoids	Phenols	Methoxyphenols	0.121952	152.025	242.657	0.626503	-0.674607	Down	0.117167	0.407942	101.144	125.321	229.612	204.515	283.117	240.339
2	(+/-)Catechin	28821	http://funmeta.oebiotech.com/network/28821	HMDB0002780	3419	LMPK12020001	15600	C06562	pxb00941	Flavonoid biosynthesis	9064	154-23-4	C1(O)C=C2O[C@H](C3=CC=C(O)C(O)=C3)[C@@H](O)CC2=C(O)C=1	PFTAWBLQPZVEMU-DZGCQCFKSA-N	Phenylpropanoids and polyketides	Flavonoids	Flavans	0.027912	81.5928	95.7501	0.852143	-0.230832	Down	0.716431	1	100	87.8205	56.9579	79.9331	160.877	46.4407
83	Quercetin 3-O-glucuronide	54197	http://funmeta.oebiotech.com/network/54197	HMDB0029212	86092						12004528	22688-79-5	OC1C(O)C(OC2=C(OC3=CC(O)=CC(O)=C3C2=O)C2=CC=C(O)C(O)=C2)OC(C1O)C(O)=O	DUBCCGAQYVUYEU-UHFFFAOYSA-N	Phenylpropanoids and polyketides	Flavonoids	Flavonoid glycosides	0.00504234	12.8281	13.98	0.9176	-0.124062	Down	0.866119	1	21.732	7.85256	8.89968	7.52508	22.8896	11.5254
70	4-Hydroxybenzoic acid	47065	http://funmeta.oebiotech.com/network/47065	HMDB0000500	3263		30763	C00156	pxb00130,pxb00790	Ubiquinone and other terpenoid-quinone biosynthesis|Folate biosynthesis	135	99-96-7	OC(=O)C1=CC=C(O)C=C1	FJKROLUGYXJWQN-UHFFFAOYSA-N	Benzenoids	Benzene and substituted derivatives	Benzoic acids and derivatives	0.0254414	120.378	131.055	0.91853	-0.122602	Down	0.587442	1	110.784	97.4359	152.913	133.612	117.857	141.695
123	Ferulic acid	552442	http://funmeta.oebiotech.com/network/552442								54691413	1135-24-6	COC1=C(C=CC(=C1)C=CC(=O)O)[O-]	KSEBMYQBYZTDHS-UHFFFAOYSA-M	Unclassified	Unclassified	Unclassified	0.00860425	183.026	189.33	0.966704	-0.0488543	Down	0.931201	1	318.137	113.141	117.799	210.201	188.636	169.153
74	Salicylic acid	47701	http://funmeta.oebiotech.com/network/47701	HMDB0001895	616		16914	C00805	pxb00360,pxb04075	Phenylalanine metabolism|Plant hormone signal transduction	338	69-72-7	OC(=O)C1=C(O)C=CC=C1	YGSDEFSMJLZEOE-UHFFFAOYSA-N	Benzenoids	Benzene and substituted derivatives	Benzoic acids and derivatives	0.000234543	37.7872	38.1026	0.991724	-0.0119901	Down	0.959138	1	31.8627	38.9423	42.5566	29.097	39.4481	45.7627
78	Perillyl Alcohol	48148	http://funmeta.oebiotech.com/network/48148	HMDB0003634	6969		15420	C02452	pxb00902	Monoterpenoid biosynthesis	10819	536-59-4	CC(=C)C1CCC(CO)=CC1	NDTYTMIUWGWIMO-UHFFFAOYSA-N	Lipids and lipid-like molecules	Prenol lipids	Monoterpenoids	0.00661009	629.261	629.831	0.999095	-0.00130673	Down	0.997149	1	436.928	628.686	822.168	747.826	712.175	429.492
6	(-)-Catechin 3-O-gallate	28911	http://funmeta.oebiotech.com/network/28911	HMDB0029255	47307	LMPK12020091	76131				6419835	130405-40-2	C1(O)C=C2O[C@@H](C3C=C(O)C(O)=CC=3)[C@H](OC(C3C=C(O)C(O)=C(O)C=3)=O)CC2=C(O)C=1	LSHVYAFMTMFKBA-CTNGQTDRSA-N	Phenylpropanoids and polyketides	Flavonoids	Flavans		0	0	1	0		1	1	0	0	0	0	0	0
5	(-)-Epicatechin 3-O-gallate	28910	http://funmeta.oebiotech.com/network/28910	HMDB0037944	43599	LMPK12020090	70255				107905	1257-08-5	C1(O)C=C2O[C@H](C3C=C(O)C(O)=CC=3)[C@H](OC(C3C=C(O)C(O)=C(O)C=3)=O)CC2=C(O)C=1	LSHVYAFMTMFKBA-TZIWHRDSSA-N	Phenylpropanoids and polyketides	Flavonoids	Flavans		0	0	1	0		1	1	0	0	0	0	0	0
4	(-)-Epigallocatechin	28824	http://funmeta.oebiotech.com/network/28824	HMDB0038361	44010	LMPK12020004	42255	C12136	pxb00941	Flavonoid biosynthesis	72277	970-74-1	C1(O)C=C2O[C@H](C3=CC(O)=C(O)C(O)=C3)[C@H](O)CC2=C(O)C=1	XMOCLSLCDHWDHP-IUODEOHRSA-N	Phenylpropanoids and polyketides	Flavonoids	Flavans		0	0	1	0		1	1	0	0	0	0	0	0
108	(-)-Gallocatechin gallate	199152	http://funmeta.oebiotech.com/network/199152	HMDB0243513							1287		OC1=CC(O)=C2CC(OC(=O)C3=CC(O)=C(O)C(O)=C3)C(OC2=C1)C1=CC(O)=C(O)C(O)=C1	WMBWREPUVVBILR-UHFFFAOYSA-N	Phenylpropanoids and polyketides	Flavonoids	Flavans		0	0	1	0		1	1	0	0	0	0	0	0
127	(±)-Gallocatechin														Unclassified	Unclassified	Unclassified		0	0	1	0		1	1	0	0	0	0	0	0
54	(2S)-Liquiritigenin	34243	http://funmeta.oebiotech.com/network/34243	HMDB0029519	52551	LMPK12140061	28777	C09762	pxb00941,pxb00943	Flavonoid biosynthesis|Isoflavonoid biosynthesis	114829	578-86-9	C1(O)C=C2O[C@]([H])(C3C=CC(O)=CC=3)CC(=O)C2=CC=1	FURUXTVZLHCCNA-AWEZNQCLSA-N	Phenylpropanoids and polyketides	Flavonoids	Flavans		0	0	1	0		1	1	0	0	0	0	0	0
55	(S)-Pinocembrin	34395	http://funmeta.oebiotech.com/network/34395	HMDB0030808	44418	LMPK12140214	28157	C09827	pxb00941	Flavonoid biosynthesis	68071	480-39-7	C1(O)C=C2O[C@]([H])(C3C=CC=CC=3)CC(=O)C2=C(O)C=1	URFCJEUYXNAHFI-ZDUSSCGKSA-N	Phenylpropanoids and polyketides	Flavonoids	Flavans		0	0	1	0		1	1	0	0	0	0	0	0
86	1,5-Dicaffeoylquinic acid	54932	http://funmeta.oebiotech.com/network/54932	HMDB0030093			520	C10445			5281769	30964-13-7	O[C@@H]1C[C@](C[C@@H](OC(=O)\C=C\C2=CC=C(O)C(O)=C2)[C@H]1O)(OC(=O)\C=C\C1=CC=C(O)C(O)=C1)C(O)=O	YDDUMTOHNYZQPO-RVXRWRFUSA-N	Organic oxygen compounds	Organooxygen compounds	Alcohols and polyols		0	0	1	0		1	1	0	0	0	0	0	0
84	2,4-Dihydroxybenzoic acid	54576	http://funmeta.oebiotech.com/network/54576	HMDB0029666	86410		248101				1491	89-86-1	OC(=O)C1=C(O)C=C(O)C=C1	UIAFKZKHHVMJGS-UHFFFAOYSA-N	Benzenoids	Benzene and substituted derivatives	Benzoic acids and derivatives		0	0	1	0		1	1	0	0	0	0	0	0
81	2,6-Dihydroxybenzoic acid	52427	http://funmeta.oebiotech.com/network/52427	HMDB0013676	85249		68465				9338	303-07-1	OC(=O)C1=C(O)C=CC=C1O	AKEUNCKRJATALU-UHFFFAOYSA-N	Benzenoids	Benzene and substituted derivatives	Benzoic acids and derivatives		0	0	1	0		1	1	0	0	0	0	0	0
114	3-Hydroxybenzaldehyde	275000	http://funmeta.oebiotech.com/network/275000		65898			C03067			101	100-83-4	C1=CC(=CC(=C1)O)C=O	IAVREABSGIHHMO-UHFFFAOYSA-N	Organic oxygen compounds	Organooxygen compounds	Carbonyl compounds		0	0	1	0		1	1	0	0	0	0	0	0
92	3-Hydroxyflavone	56285	http://funmeta.oebiotech.com/network/56285	HMDB0031816	43459		5078	C01495			11349	577-85-5	OC1=C(OC2=CC=CC=C2C1=O)C1=CC=CC=C1	HVQAJTFOCKOKIN-UHFFFAOYSA-N	Phenylpropanoids and polyketides	Flavonoids	Flavones		0	0	1	0		1	1	0	0	0	0	0	0
64	3,3',4'5-Tetrahydroxystilbene	35073	http://funmeta.oebiotech.com/network/35073	HMDB0004215	7029	LMPK13090006	28814	C05901	pxb00945	Stilbenoid, diarylheptanoid and gingerol biosynthesis	667639	10083-24-6	C1=C(O)C=C(/C=C/C2=CC(O)=C(O)C=C2)C=C1O	CDRPUGZCRXZLFL-OWOJBTEDSA-N	Phenylpropanoids and polyketides	Stilbenes	Unclassified		0	0	1	0		1	1	0	0	0	0	0	0
100	3,4-Dihydro-2H-1-benzopyran-2-one	60311	http://funmeta.oebiotech.com/network/60311	HMDB0036626	65745		16151	C02274			660	119-84-6	O=C1CCC2=CC=CC=C2O1	VMUXSMXIQBNMGZ-UHFFFAOYSA-N	Phenylpropanoids and polyketides	3,4-dihydrocoumarins	Unclassified		0	0	1	0		1	1	0	0	0	0	0	0
118	4-Coumaryl alcohol	281117	http://funmeta.oebiotech.com/network/281117		103474			C20414			54682930	1076-38-6	C1=CC=C2C(=C1)C(=CC(=O)O2)O	VXIXUWQIVKSKSA-UHFFFAOYSA-N	Phenylpropanoids and polyketides	Coumarins and derivatives	Hydroxycoumarins		0	0	1	0		1	1	0	0	0	0	0	0
105	4-Methylumbelliferone	81723	http://funmeta.oebiotech.com/network/81723	HMDB0059622	65904		17224	C03081			5280567	90-33-5	CC1=CC(=O)OC2=C1C=CC(O)=C2	HSHNITRMYYLLCV-UHFFFAOYSA-N	Phenylpropanoids and polyketides	Coumarins and derivatives	Hydroxycoumarins		0	0	1	0		1	1	0	0	0	0	0	0
128	4',7-Di-O-methylnaringenin														Unclassified	Unclassified	Unclassified		0	0	1	0		1	1	0	0	0	0	0	0
17	6-Hydroxydaidzein	29241	http://funmeta.oebiotech.com/network/29241	HMDB0031715	47619	LMPK12050102	74957	C14314	pxb00943	Isoflavonoid biosynthesis	5284649	17817-31-1	C1(O)=CC2OC=C(C3C=CC(O)=CC=3)C(=O)C=2C=C1O	GYLUFQJZYAJQDI-UHFFFAOYSA-N	Phenylpropanoids and polyketides	Isoflavonoids	Isoflav-2-enes		0	0	1	0		1	1	0	0	0	0	0	0
27	6-Methoxyflavone	30193	http://funmeta.oebiotech.com/network/30193		48534	LMPK12110100					147157		C1=CC2OC(C3C=CC=CC=3)=CC(=O)C=2C=C1OC	XZQLSABETMKIGG-UHFFFAOYSA-N	Phenylpropanoids and polyketides	Flavonoids	O-methylated flavonoids		0	0	1	0		1	1	0	0	0	0	0	0
93	6-Methylcoumarin	56747	http://funmeta.oebiotech.com/network/56747	HMDB0032394	88418		563586				7092	92-48-8	CC1=CC2=C(OC(=O)C=C2)C=C1	FXFYOPQLGGEACP-UHFFFAOYSA-N	Phenylpropanoids and polyketides	Coumarins and derivatives	Unclassified		0	0	1	0		1	1	0	0	0	0	0	0
109	Acetovanillone	203099	http://funmeta.oebiotech.com/network/203099	HMDB0247918	69025		2781	C11380			2214	498-02-2	COC1=CC(=CC=C1O)C(C)=O	DFYRUELUNQRZTB-UHFFFAOYSA-N	Organic oxygen compounds	Organooxygen compounds	Carbonyl compounds		0	0	1	0		1	1	0	0	0	0	0	0
40	Afzelin	31930	http://funmeta.oebiotech.com/network/31930			LMPK12111842					15558501		C1(O)=CC2OC(C3C=CC(O)=CC=3)=C(O[C@@H]3[C@H](O)[C@H](O)[C@@H](O)[C@H](C)O3)C(=O)C=2C(O)=C1	SOSLMHZOJATCCP-MKMJNHTISA-N	Phenylpropanoids and polyketides	Flavonoids	Flavonoid glycosides		0	0	1	0		1	1	0	0	0	0	0	0
11	Amentoflavone	29135	http://funmeta.oebiotech.com/network/29135	HMDB0030832	47521	LMPK12040009	2631	C10018			5281600	1617-53-4	C1(O)=CC2OC(C3C=CC(O)=C(C4=C(O)C=C(O)C5C(=O)C=C(C6=CC=C(O)C=C6)OC4=5)C=3)=CC(=O)C=2C(O)=C1	YUSWMAULDXZHPY-UHFFFAOYSA-N	Phenylpropanoids and polyketides	Flavonoids	Biflavonoids and polyflavonoids		0	0	1	0		1	1	0	0	0	0	0	0
121	Apigenin 4'-O-rhamnoside	549921	http://funmeta.oebiotech.com/network/549921									133538-77-9	C[C@H]1OC(Oc2ccc(-c3cc(=O)c4c(O)cc(O)cc4o3)cc2)[C@@H](O)[C@@H](O)[C@@H]1O	RDBPZZVIYGFJKU-XYAYJIHKSA-N	Unclassified	Unclassified	Unclassified		0	0	1	0		1	1	0	0	0	0	0	0
31	Apiin	30430	http://funmeta.oebiotech.com/network/30430	HMDB0030843	44510	LMPK12110337		C04858	pxb00944	Flavone and flavonol biosynthesis	5280746	26544-34-3	C1(O[C@H]2[C@H](O[C@H]3[C@H](O)[C@](CO)(O)CO3)[C@@H](O)[C@H](O)[C@@H](CO)O2)=CC2OC(C3C=CC(O)=CC=3)=CC(=O)C=2C(O)=C1	NTDLXWMIWOECHG-YRCFQSNFSA-N	Phenylpropanoids and polyketides	Flavonoids	Flavonoid glycosides		0	0	1	0		1	1	0	0	0	0	0	0
91	Avicularin	55585	http://funmeta.oebiotech.com/network/55585	HMDB0030860							12308704	572-30-5	OCC1OC(OC2=C(OC3=CC(O)=CC(O)=C3C2=O)C2=CC(O)=C(O)C=C2)C(O)C1O	BDCDNTVZSILEOY-UHFFFAOYSA-N	Phenylpropanoids and polyketides	Flavonoids	Flavonoid glycosides		0	0	1	0		1	1	0	0	0	0	0	0
34	Baicalein	31184	http://funmeta.oebiotech.com/network/31184	HMDB0134890	43859	LMPK12111095		C10023			5281605	491-67-8	C1(O)=CC2OC(C3C=CC=CC=3)=CC(=O)C=2C(O)=C1O	FXNFHKRTJBSTCS-UHFFFAOYSA-N	Phenylpropanoids and polyketides	Flavonoids	Flavones		0	0	1	0		1	1	0	0	0	0	0	0
20	Biochanin A	29367	http://funmeta.oebiotech.com/network/29367	HMDB0002338	43566	LMPK12050229	17574	C00814	pxb00943	Isoflavonoid biosynthesis	5280373	491-80-5	C1(O)=CC2OC=C(C3C=CC(OC)=CC=3)C(=O)C=2C(O)=C1	WUADCCWRTIWANL-UHFFFAOYSA-N	Phenylpropanoids and polyketides	Isoflavonoids	O-methylated isoflavonoids		0	0	1	0		1	1	0	0	0	0	0	0
49	Butein	33602	http://funmeta.oebiotech.com/network/33602		45732	LMPK12120111		C08578	pxb00941	Flavonoid biosynthesis	5281222	487-52-5	C1(O)=CC=C(C(=O)/C=C/C2C=CC(O)=C(O)C=2)C(O)=C1	AYMYWHCQALZEGT-ORCRQEGFSA-N	Phenylpropanoids and polyketides	Linear 1,3-diarylpropanoids	Chalcones and dihydrochalcones		0	0	1	0		1	1	0	0	0	0	0	0
16	Calycosin	29195	http://funmeta.oebiotech.com/network/29195	HMDB0249566	47576	LMPK12050056	17793	C01562	pxb00943	Isoflavonoid biosynthesis	5280448		C1(O)=CC2OC=C(C3C=CC(OC)=C(O)C=3)C(=O)C=2C=C1	ZZAJQOPSWWVMBI-UHFFFAOYSA-N	Phenylpropanoids and polyketides	Isoflavonoids	O-methylated isoflavonoids		0	0	1	0		1	1	0	0	0	0	0	0
28	Chrysin	30282	http://funmeta.oebiotech.com/network/30282	HMDB0036619	44046	LMPK12110189	75095	C10028	pxb00941	Flavonoid biosynthesis	5281607	480-40-0	C1(O)=CC2OC(C3C=CC=CC=3)=CC(=O)C=2C(O)=C1	RTIXKCRFFJGDFG-UHFFFAOYSA-N	Phenylpropanoids and polyketides	Flavonoids	Flavones		0	0	1	0		1	1	0	0	0	0	0	0
67	Cucurbitacin I	43465	http://funmeta.oebiotech.com/network/43465		41673	LMST01010110		C08800			5281321		[C@@]12(C)C[C@H]([C@]([H])([C@](O)(C)C(=O)/C=C/C(O)(C)C)[C@@]1(C)CC([C@@]1(C)[C@]3([H])C=C(C(=O)C(C)(C)C3=CC[C@@]21[H])O)=O)O	NISPVUDLMHQFRQ-MKIKIEMVSA-N	Lipids and lipid-like molecules	Steroids and steroid derivatives	Cucurbitacins		0	0	1	0		1	1	0	0	0	0	0	0
116	Cyanidin 3-O-rutinoside chloride	275197	http://funmeta.oebiotech.com/network/275197		66194			C04491			29231	18719-76-1	CC1C(C(C(C(O1)OCC2C(C(C(C(O2)OC3=CC4=C(C=C(C=C4[O+]=C3C5=CC(=C(C=C5)O)O)O)O)O)O)O)O)O)O.[Cl-]	ADZHXBNWNZIHIX-XYGAWYNKSA-N	Phenylpropanoids and polyketides	Flavonoids	Flavonoid glycosides		0	0	1	0		1	1	0	0	0	0	0	0
125	Cyanin chloride														Unclassified	Unclassified	Unclassified		0	0	1	0		1	1	0	0	0	0	0	0
15	Daidzein	29177	http://funmeta.oebiotech.com/network/29177	HMDB0003312	43572	LMPK12050038	28197	C10208	pxb00943	Isoflavonoid biosynthesis	5281708	486-66-8	C1(O)=CC2OC=C(C3C=CC(O)=CC=3)C(=O)C=2C=C1	ZQSIJRDFPHDXIC-UHFFFAOYSA-N	Phenylpropanoids and polyketides	Isoflavonoids	Isoflav-2-enes		0	0	1	0		1	1	0	0	0	0	0	0
12	Daidzin	29152	http://funmeta.oebiotech.com/network/29152	HMDB0033991	64304	LMPK12050013	42202	C10216	pxb00943	Isoflavonoid biosynthesis	107971	552-66-9	C1(O[C@H]2[C@H](O)[C@@H](O)[C@H](O)[C@@H](CO)O2)=CC2OC=C(C3=CC=C(O)C=C3)C(=O)C=2C=C1	KYQZWONCHDNPDP-QNDFHXLGSA-N	Phenylpropanoids and polyketides	Isoflavonoids	Isoflavonoid O-glycosides		0	0	1	0		1	1	0	0	0	0	0	0
115	Daphnetin	275004	http://funmeta.oebiotech.com/network/275004		65905			C03093			5280569	486-35-1	C1=CC(=C(C2=C1C=CC(=O)O2)O)O	ATEFPOUAMCWAQS-UHFFFAOYSA-N	Phenylpropanoids and polyketides	Coumarins and derivatives	Hydroxycoumarins		0	0	1	0		1	1	0	0	0	0	0	0
10	Epigallocatechin gallate	29116	http://funmeta.oebiotech.com/network/29116	HMDB0003153	3550	LMPK12030005	4806	C09731			65064	989-51-5	C12C=C(O)C=C(O)C=1C[C@@H](OC(=O)C1C=C(O)C(O)=C(O)C=1)[C@@H](C1C=C(O)C(O)=C(O)C=1)O2	WMBWREPUVVBILR-WIYYLYMNSA-N	Phenylpropanoids and polyketides	Flavonoids	Flavans		0	0	1	0		1	1	0	0	0	0	0	0
14	Formononetin	29176	http://funmeta.oebiotech.com/network/29176	HMDB0005808	43917	LMPK12050037	18088	C00858	pxb00943	Isoflavonoid biosynthesis	5280378	485-72-3	C1(O)=CC2OC=C(C3=CC=C(OC)C=C3)C(=O)C=2C=C1	HKQYGTCOTHHOMP-UHFFFAOYSA-N	Phenylpropanoids and polyketides	Isoflavonoids	O-methylated isoflavonoids		0	0	1	0		1	1	0	0	0	0	0	0
113	Fraxetin	266962	http://funmeta.oebiotech.com/network/266962		44399			C09265			5273569	574-84-5	COC1=C(C(=C2C(=C1)C=CC(=O)O2)O)O	HAVWRBANWNTOJX-UHFFFAOYSA-N	Phenylpropanoids and polyketides	Coumarins and derivatives	Hydroxycoumarins		0	0	1	0		1	1	0	0	0	0	0	0
117	Fraxin	276111	http://funmeta.oebiotech.com/network/276111		67562			C09266			5273568	524-30-1	COC1=C(C(=C2C(=C1)C=CC(=O)O2)OC3C(C(C(C(O3)CO)O)O)O)O	CRSFLLTWRCYNNX-QBNNUVSCSA-N	Phenylpropanoids and polyketides	Coumarins and derivatives	Coumarin glycosides		0	0	1	0		1	1	0	0	0	0	0	0
37	Galangin	31718	http://funmeta.oebiotech.com/network/31718			LMPK12111629					5488496		C1(O)=CC2OC(C3C=CC=CC=3)=C(O[C@H]3[C@H](O)[C@@H](O)[C@H](O)[C@@H](CO)O3)C(=O)C=2C(O)=C1	BBPVLQOHFINNBJ-QSOFNFLRSA-N	Phenylpropanoids and polyketides	Flavonoids	Flavonoid glycosides		0	0	1	0		1	1	0	0	0	0	0	0
18	Glycitein	29243	http://funmeta.oebiotech.com/network/29243	HMDB0005781	47621	LMPK12050104	34778	C14536	pxb00943	Isoflavonoid biosynthesis	5317750	40957-83-3	C1(O)=CC2OC=C(C3C=CC(O)=CC=3)C(=O)C=2C=C1OC	DXYUAIFZCFRPTH-UHFFFAOYSA-N	Phenylpropanoids and polyketides	Isoflavonoids	Isoflav-2-enes		0	0	1	0		1	1	0	0	0	0	0	0
53	Hesperetin	34185	http://funmeta.oebiotech.com/network/34185	HMDB0005782	44508	LMPK12140003	28230	C01709	pxb00941	Flavonoid biosynthesis	72281	520-33-2	C1(O)C=C2O[C@H](C3=CC=C(OC)C(O)=C3)CC(=O)C2=C(O)C=1	AIONOLUJZLIMTK-AWEZNQCLSA-N	Phenylpropanoids and polyketides	Flavonoids	O-methylated flavonoids		0	0	1	0		1	1	0	0	0	0	0	0
59	Hesperidin	34624	http://funmeta.oebiotech.com/network/34624	HMDB03265	3678	LMPK12140451		C09755			10621	520-26-3	C1(O[C@H]2[C@H](O)[C@@H](O)[C@H](O)[C@@H](CO[C@H]3[C@H](O)[C@H](O)[C@@H](O)[C@H](C)O3)O2)C=C2O[C@]([H])(C3C=CC(OC)=C(O)C=3)CC(=O)C2=C(O)C=1	QUQPHWDTPGMPEX-QJBIFVCTSA-N	Phenylpropanoids and polyketides	Flavonoids	Flavonoid glycosides		0	0	1	0		1	1	0	0	0	0	0	0
48	Isoliquiritigenin	33587	http://funmeta.oebiotech.com/network/33587	HMDB0037316	44115	LMPK12120096	310312	C08650	pxb00941	Flavonoid biosynthesis	638278	961-29-5	C1(O)=CC=C(C(=O)/C=C/C2C=CC(O)=CC=2)C(O)=C1	DXDRHHKMWQZJHT-FPYGCLRLSA-N	Phenylpropanoids and polyketides	Linear 1,3-diarylpropanoids	Chalcones and dihydrochalcones		0	0	1	0		1	1	0	0	0	0	0	0
32	Isoorientin	30562	http://funmeta.oebiotech.com/network/30562	HMDB0301981	48900	LMPK12110469	17965	C01821			114776		C1(O)=CC2OC(C3C=CC(O)=C(O)C=3)=CC(=O)C=2C(O)=C1[C@H]1[C@H](O)[C@@H](O)[C@H](O)[C@@H](CO)O1	ODBRNZZJSYPIDI-VJXVFPJBSA-N	Phenylpropanoids and polyketides	Flavonoids	Flavonoid glycosides		0	0	1	0		1	1	0	0	0	0	0	0
58	Isosakuranetin	34531	http://funmeta.oebiotech.com/network/34531		52839	LMPK12140355		C05334	pxb00941	Flavonoid biosynthesis	160481		C1(O)C=C2O[C@]([H])(C3C=CC(OC)=CC=3)CC(=O)C2=C(O)C=1	HMUJXQRRKBLVOO-AWEZNQCLSA-N	Phenylpropanoids and polyketides	Flavonoids	O-methylated flavonoids		0	0	1	0		1	1	0	0	0	0	0	0
35	Jaceosidin	31324	http://funmeta.oebiotech.com/network/31324		49660	LMPK12111235					5379096		C1(O)=CC2OC(C3C=C(OC)C(O)=CC=3)=CC(=O)C=2C(O)=C1OC	GLAAQZFBFGEBPS-UHFFFAOYSA-N	Phenylpropanoids and polyketides	Flavonoids	O-methylated flavonoids		0	0	1	0		1	1	0	0	0	0	0	0
23	Kaempferol	30096	http://funmeta.oebiotech.com/network/30096	HMDB0005801	3410	LMPK12110003	28499	C05903	pxb00941,pxb00944	Flavonoid biosynthesis|Flavone and flavonol biosynthesis	5280863	520-18-3	C1(O)C=C2OC(C3=CC=C(O)C=C3)=C(O)C(=O)C2=C(O)C=1	IYRMWMYZSQPJKC-UHFFFAOYSA-N	Phenylpropanoids and polyketides	Flavonoids	Flavones		0	0	1	0		1	1	0	0	0	0	0	0
41	Lcariin	32096	http://funmeta.oebiotech.com/network/32096		44435	LMPK12112009		C17555			5318997	489-32-7	C1(O[C@H]2[C@H](O)[C@@H](O)[C@H](O)[C@@H](CO)O2)=C(C/C=C(\C)/C)C2OC(C3C=CC(OC)=CC=3)=C(O[C@H]3[C@H](O)[C@H](O)[C@@H](O)[C@H](C)O3)C(=O)C=2C(O)=C1	TZJALUIVHRYQQB-XLRXWWTNSA-N	Phenylpropanoids and polyketides	Flavonoids	Flavonoid glycosides		0	0	1	0		1	1	0	0	0	0	0	0
99	Limonin	59740	http://funmeta.oebiotech.com/network/59740	HMDB0035921			16226	C03514			235284	1180-71-8	CC1(C)OC2CC(=O)OCC22C1CC(=O)C1(C)C2CCC2(C)C(OC(=O)C3OC123)C1=COC=C1	KBDSLGBFQAGHBE-UHFFFAOYSA-N	Lipids and lipid-like molecules	Prenol lipids	Triterpenoids		0	0	1	0		1	1	0	0	0	0	0	0
72	m-Coumaric acid	47662	http://funmeta.oebiotech.com/network/47662	HMDB0001713	305		32357	C12621	pxb00360	Phenylalanine metabolism	637541	14755-02-3	OC(=O)\C=C\C1=CC(O)=CC=C1	KKSDGJDHHZEWEP-SNAWJCMRSA-N	Phenylpropanoids and polyketides	Cinnamic acids and derivatives	Hydroxycinnamic acids and derivatives		0	0	1	0		1	1	0	0	0	0	0	0
104	Malvin	61475	http://funmeta.oebiotech.com/network/61475	HMDB0038009	92784						3830888	16727-30-3	COC1=CC(=CC(OC)=C1O)C1=C(OC2OC(CO)C(O)C(O)C2O)C=C2C(OC3OC(CO)C(O)C(O)C3O)=CC(O)=CC2=[O+]1	CILLXFBAACIQNS-UHFFFAOYSA-O	Phenylpropanoids and polyketides	Flavonoids	Flavonoid glycosides		0	0	1	0		1	1	0	0	0	0	0	0
110	Methyl gallate	208681	http://funmeta.oebiotech.com/network/208681	HMDB0254590	44726						7428	99-24-1	COC(=O)C1=CC(O)=C(O)C(O)=C1	FBSFWRHWHYMIOG-UHFFFAOYSA-N	Benzenoids	Benzene and substituted derivatives	Benzoic acids and derivatives		0	0	1	0		1	1	0	0	0	0	0	0
21	Myricetin	30094	http://funmeta.oebiotech.com/network/30094	HMDB0002755	3448	LMPK12110001	18152	C10107	pxb00941,pxb00944	Flavonoid biosynthesis|Flavone and flavonol biosynthesis	5281672	529-44-2	C1(O)C=C2OC(C3=CC(O)=C(O)C(O)=C3)=C(O)C(=O)C2=C(O)C=1	IKMDFBPHZNJCSN-UHFFFAOYSA-N	Phenylpropanoids and polyketides	Flavonoids	Flavones		0	0	1	0		1	1	0	0	0	0	0	0
44	Myricetin 3-galactoside	32497	http://funmeta.oebiotech.com/network/32497	HMDB0034358	50828	LMPK12112412	75815				5491408	15648-86-9	C1(O)=CC2OC(C3C=C(O)C(O)=C(O)C=3)=C(O[C@H]3[C@H](O)[C@@H](O)[C@@H](O)[C@@H](CO)O3)C(=O)C=2C(O)=C1	FOHXFLPXBUAOJM-MGMURXEASA-N	Phenylpropanoids and polyketides	Flavonoids	Flavonoid glycosides		0	0	1	0		1	1	0	0	0	0	0	0
98	Myricitrin	58399	http://funmeta.oebiotech.com/network/58399	HMDB0034360							5352000	17912-87-7	CC1OC(OC2=C(OC3=CC(O)=CC(O)=C3C2=O)C2=CC(O)=C(O)C(O)=C2)C(O)C(O)C1O	DCYOADKBABEMIQ-UHFFFAOYSA-N	Phenylpropanoids and polyketides	Flavonoids	Flavonoid glycosides		0	0	1	0		1	1	0	0	0	0	0	0
56	Naringin	34416	http://funmeta.oebiotech.com/network/34416	HMDB0002927	3604	LMPK12140235	28819	C09789	pxb00941	Flavonoid biosynthesis	442428	10236-47-2	C1(O[C@H]2[C@H](O[C@H]3[C@H](O)[C@H](O)[C@@H](O)[C@H](C)O3)[C@@H](O)[C@H](O)[C@@H](CO)O2)C=C2O[C@]([H])(C3C=CC(O)=CC=3)CC(=O)C2=C(O)C=1	DFPMSGMNTNDNHN-ZPHOTFPESA-N	Phenylpropanoids and polyketides	Flavonoids	Flavonoid glycosides		0	0	1	0		1	1	0	0	0	0	0	0
13	Ononin	29153	http://funmeta.oebiotech.com/network/29153		64295	LMPK12050014		C10509	pxb00943	Isoflavonoid biosynthesis	442813	486-62-4	C1(O[C@H]2[C@H](O)[C@@H](O)[C@H](O)[C@@H](CO)O2)=CC2OC=C(C3=CC=C(OC)C=C3)C(=O)C=2C=C1	MGJLSBDCWOSMHL-MIUGBVLSSA-N	Phenylpropanoids and polyketides	Isoflavonoids	Isoflavonoid O-glycosides		0	0	1	0		1	1	0	0	0	0	0	0
87	Orientin	55398	http://funmeta.oebiotech.com/network/55398	HMDB0030614			7781	C10114			5382105	28608-75-5	OCC1OC(C(O)C(O)C1O)C1=C(O)C=C(O)C2=C1OC(=CC2=O)C1=CC(O)=C(O)C=C1	PLAPMLGJVGLZOV-UHFFFAOYSA-N	Phenylpropanoids and polyketides	Flavonoids	Flavonoid glycosides		0	0	1	0		1	1	0	0	0	0	0	0
126	Pelargonidin-3-glucoside														Unclassified	Unclassified	Unclassified		0	0	1	0		1	1	0	0	0	0	0	0
50	Phloretin	34015	http://funmeta.oebiotech.com/network/34015	HMDB0003306	3405	LMPK12120525	17276	C00774	pxb00941	Flavonoid biosynthesis	4788	60-82-2	C1(O)C=C(O)C(C(=O)CCC2C=CC(O)=CC=2)=C(O)C=1	VGEREEWJJVICBM-UHFFFAOYSA-N	Phenylpropanoids and polyketides	Linear 1,3-diarylpropanoids	Chalcones and dihydrochalcones		0	0	1	0		1	1	0	0	0	0	0	0
103	Proanthocyanidin A2	61175	http://funmeta.oebiotech.com/network/61175	HMDB0037655	68190		28472	C10237			124025	41743-41-3	O[C@@H]1CC2=C(O[C@@H]1C1=CC=C(O)C(O)=C1)C1=C(O[C@@]3(OC4=C([C@H]1[C@H]3O)C(O)=CC(O)=C4)C1=CC(O)=C(O)C=C1)C=C2O	NSEWTSAADLNHNH-LSBOWGMISA-N	Phenylpropanoids and polyketides	Flavonoids	Biflavonoids and polyflavonoids		0	0	1	0		1	1	0	0	0	0	0	0
7	Procyanidin B1	29112	http://funmeta.oebiotech.com/network/29112	HMDB0029754	47500	LMPK12030001	75633	C10221			11250133	20315-25-7	C1(O)=CC2O[C@H](C3C=CC(O)=C(O)C=3)[C@H](O)[C@@H](C3=C(O)C=C(O)C4C[C@H](O)[C@@H](C5C=CC(O)=C(O)C=5)OC=43)C=2C(O)=C1	XFZJEEAOWLFHDH-UKWJTHFESA-N	Phenylpropanoids and polyketides	Flavonoids	Biflavonoids and polyflavonoids		0	0	1	0		1	1	0	0	0	0	0	0
96	Psoralen	58330	http://funmeta.oebiotech.com/network/58330	HMDB0034272	67591		27616	C09305			6199	66-97-7	O=C1OC2=CC3=C(C=CO3)C=C2C=C1	ZCCUUQDIBDJBTK-UHFFFAOYSA-N	Phenylpropanoids and polyketides	Coumarins and derivatives	Furanocoumarins		0	0	1	0		1	1	0	0	0	0	0	0
66	Pterostilbene	35082	http://funmeta.oebiotech.com/network/35082	HMDB0130987	45423	LMPK13090015		C10287	pxb00945	Stilbenoid, diarylheptanoid and gingerol biosynthesis	5281727	537-42-8	C1=C(OC)C=C(/C=C/C2=CC=C(O)C=C2)C=C1OC	VLEUZFDZJKSGMX-ONEGZZNKSA-N	Phenylpropanoids and polyketides	Stilbenes	Unclassified		0	0	1	0		1	1	0	0	0	0	0	0
95	Quercitrin	57941	http://funmeta.oebiotech.com/network/57941	HMDB0033751	43747		17558	C01750	pxb00944	Flavone and flavonol biosynthesis	5280459	522-12-3	C[C@@H]1O[C@@H](OC2=C(OC3=CC(O)=CC(O)=C3C2=O)C2=CC(O)=C(O)C=C2)[C@H](O)[C@H](O)[C@H]1O	OXGUCUVFOIWWQJ-HQBVPOQASA-N	Phenylpropanoids and polyketides	Flavonoids	Flavonoid glycosides		0	0	1	0		1	1	0	0	0	0	0	0
63	Resveratrol	35072	http://funmeta.oebiotech.com/network/35072	HMDB0003747	6979	LMPK13090005	45713	C03582	pxb00945	Stilbenoid, diarylheptanoid and gingerol biosynthesis	445154	501-36-0	C1=C(O)C=C(/C=C/C2=CC=C(O)C=C2)C=C1O	LUKBXSAWLPMMSZ-OWOJBTEDSA-N	Phenylpropanoids and polyketides	Stilbenes	Unclassified		0	0	1	0		1	1	0	0	0	0	0	0
46	Rhamnetin	32709	http://funmeta.oebiotech.com/network/32709	HMDB0133823	43977	LMPK12112624		C10176			5281691	90-19-7	C1(OC)=CC2OC(C3C=C(O)C(O)=CC=3)=C(O)C(=O)C=2C(O)=C1	JGUZGNYPMHHYRK-UHFFFAOYSA-N	Phenylpropanoids and polyketides	Flavonoids	Flavones		0	0	1	0		1	1	0	0	0	0	0	0
60	Sakuranetin	34739	http://funmeta.oebiotech.com/network/34739	HMDB0030090	53048	LMPK12140571	28927	C09833	pxb00941	Flavonoid biosynthesis	73571	2957-21-3	C1(OC)C=C2O[C@]([H])(C3C=CC(O)=CC=3)CC(=O)C2=C(O)C=1	DJOJDHGQRNZXQQ-AWEZNQCLSA-N	Phenylpropanoids and polyketides	Flavonoids	O-methylated flavonoids		0	0	1	0		1	1	0	0	0	0	0	0
111	Sinapaldehyde	211852	http://funmeta.oebiotech.com/network/211852	HMDB0258301							119216		COC1=CC(C=CC=O)=CC(OC)=C1O	CDICDSOGTRCHMG-UHFFFAOYSA-N	Benzenoids	Phenols	Methoxyphenols		0	0	1	0		1	1	0	0	0	0	0	0
94	Sinapic acid	56906	http://funmeta.oebiotech.com/network/56906	HMDB0032616	45738		15714	C00482	pxb00940	Phenylpropanoid biosynthesis	637775	7362-37-0	COC1=CC(\C=C\C(O)=O)=CC(OC)=C1O	PCMORTLOPMLEFB-ONEGZZNKSA-N	Phenylpropanoids and polyketides	Cinnamic acids and derivatives	Hydroxycinnamic acids and derivatives		0	0	1	0		1	1	0	0	0	0	0	0
47	trans-3,3',4',5,5',7-Hexahydroxyflavanone	33490	http://funmeta.oebiotech.com/network/33490		3450	LMPK12113405		C02906	pxb00941	Flavonoid biosynthesis	161557	27200-12-0	C1(O)C=C2O[C@H](C3=CC(O)=C(O)C(O)=C3)[C@@H](O)C(=O)C2=C(O)C=1	KJXSIXMJHKAJOD-LSDHHAIUSA-N	Phenylpropanoids and polyketides	Flavonoids	Flavans		0	0	1	0		1	1	0	0	0	0	0	0
65	trans-Piceid	35079	http://funmeta.oebiotech.com/network/35079	HMDB0030564	53240	LMPK13090012	8198	C10275			5281718	27208-80-6	C1=C(O)C=C(/C=C/C2=CC=C(O)C=C2)C=C1O[C@H]1[C@H](O)[C@@H](O)[C@H](O)[C@@H](CO)O1	HSTZMXCBWJGKHG-CUYWLFDKSA-N	Phenylpropanoids and polyketides	Stilbenes	Stilbene glycosides		0	0	1	0		1	1	0	0	0	0	0	0
85	Umbelliferone	54747	http://funmeta.oebiotech.com/network/54747	HMDB0029865	44642		27510	C09315	pxb00940	Phenylpropanoid biosynthesis	5281426	93-35-6	OC1=CC2=C(C=C1)C=CC(=O)O2	ORHBXUUXSCNDEV-UHFFFAOYSA-N	Phenylpropanoids and polyketides	Coumarins and derivatives	Hydroxycoumarins		0	0	1	0		1	1	0	0	0	0	0	0
80	Vanillin	51984	http://funmeta.oebiotech.com/network/51984	HMDB0012308	62927		18346	C00755	pxb00998	Biosynthesis of various secondary metabolites - part 2	1183	121-33-5	COC1=CC(C=O)=CC=C1O	MWOOGOJBHIARFG-UHFFFAOYSA-N	Benzenoids	Phenols	Methoxyphenols	0.0933155	804.03	711.318	1.13034	0.176753	Up	0.374801	1	832.843	737.66	841.586	870.067	692.532	571.356
106	3,4-Dihydroxybenzaldehyde	81983	http://funmeta.oebiotech.com/network/81983	HMDB0059965	63101		50205	C16700	pxb00950	Isoquinoline alkaloid biosynthesis	8768	139-85-5	OC1=CC=C(C=O)C=C1O	IBGBGRVKPALMCQ-UHFFFAOYSA-N	Organic oxygen compounds	Organooxygen compounds	Carbonyl compounds	0.047612	135.972	113.575	1.1972	0.25966	Up	0.349206	1	100	151.282	156.634	122.408	126.623	91.6949
33	Diosmin	30904	http://funmeta.oebiotech.com/network/30904		3676	LMPK12110814		C10039			5281613	520-27-4	C1(O[C@@H]2O[C@@H]([C@H]([C@@H]([C@H]2O)O)O)CO[C@@H]2O[C@H]([C@@H]([C@H]([C@H]2O)O)O)C)=CC2OC(C3C=C(O)C(OC)=CC=3)=CC(=O)C=2C(O)=C1	GZSOSUNBTXMUFQ-YFAPSIMESA-N	Phenylpropanoids and polyketides	Flavonoids	Flavonoid glycosides	0.255112	1818.58	1489.44	1.22099	0.288047	Up	0.0502627	0.247447	1751.31	1842.15	1862.3	1341.3	1413.96	1713.05
119	Caffeic acid	541312	http://funmeta.oebiotech.com/network/541312								2518	331-39-5	O=C(O)C=CC1=CC=C(O)C(O)=C1	QAIPRVGONGVQAS-UHFFFAOYSA-N	Phenylpropanoids and polyketides	Cinnamic acids and derivatives	Hydroxycinnamic acids and derivatives	0.0274781	21.2477	14.4222	1.47326	0.559017	Up	0.351669	1	33.6601	18.109	11.9741	13.7124	13.961	15.5932
124	Narcissin	553816	http://funmeta.oebiotech.com/network/553816									604-80-8	C[C@@H]1[C@H]([C@H]([C@@H]([C@H](O1)OC[C@@H]2[C@H]([C@H]([C@H]([C@H](O2)OC3=C(OC4=CC(=CC(=C4C3=O)O)O)C5=CC(=C(C=C5)O)OC)O)O)O)O)O)O	UIDGLYUNOUKLBM-KVZCEVNZSA-N	Unclassified	Unclassified	Unclassified	3.30259	152191	102405	1.48617	0.571598	Up	0.00563439	0.038782	161029	141798	153747	114619	89413.1	103183
29	Vitexin	30287	http://funmeta.oebiotech.com/network/30287	HMDB0301980	45737	LMPK12110194	16954	C01460	pxb00941,pxb00944	Flavonoid biosynthesis|Flavone and flavonol biosynthesis	5280441	3681-93-4	C1(O)=C([C@@H]2O[C@@H]([C@H]([C@@H]([C@H]2O)O)O)CO)C2OC(C3C=CC(O)=CC=3)=CC(=O)C=2C(O)=C1	SGEWCQFRYRRZDC-VPRICQMDSA-N	Phenylpropanoids and polyketides	Flavonoids	Flavonoid glycosides	0.0579898	39.8613	25.064	1.59038	0.669371	Up	0.00112212	0.0119692	41.8301	41.3462	36.4078	24.9164	24.513	25.7627
61	Aromadendrin	34888	http://funmeta.oebiotech.com/network/34888	HMDB0030847	3416	LMPK12140720	15401	C00974	pxb00941	Flavonoid biosynthesis	122850	480-20-6	C1(O)C=C(O)C2C(=O)[C@@H]([C@@H](C3=CC=C(O)C=C3)OC=2C=1)O	PADQINQHPQKXNL-LSDHHAIUSA-N	Phenylpropanoids and polyketides	Flavonoids	Flavans	0.104522	85.4493	37.4077	2.28427	1.19173	Up	0.000661605	0.0105857	82.3529	95.1923	78.8026	38.1271	37.8247	36.2712
22	Isorhamnetin	30095	http://funmeta.oebiotech.com/network/30095	HMDB0002655	3445	LMPK12110002	6052	C10084			5281654	480-19-3	C1(O)C=C2OC(C3=CC=C(O)C(OC)=C3)=C(O)C(=O)C2=C(O)C=1	IZQSVPBOUDKVDZ-UHFFFAOYSA-N	Phenylpropanoids and polyketides	Flavonoids	Flavones	0.120835	132.741	53.5145	2.48046	1.31061	Up	0.0655445	0.279657	194.935	94.7115	108.576	48.8294	53.4091	58.3051
97	Scopoletin	58384	http://funmeta.oebiotech.com/network/58384	HMDB0034344	6956		17488	C01752	pxb00940	Phenylpropanoid biosynthesis	5280460	92-61-5	COC1=C(O)C=C2OC(=O)C=CC2=C1	RODXRVNMMDRFIK-UHFFFAOYSA-N	Phenylpropanoids and polyketides	Coumarins and derivatives	Hydroxycoumarins	0.0792255	45.8131	18.1993	2.51729	1.33187	Up	0.00131148	0.012913	41.3399	51.7628	44.3366	15.8863	17.6948	21.0169
3	Epicatechin	28823	http://funmeta.oebiotech.com/network/28823	HMDB0001871	3420	LMPK12020003	90	C09727	pxb00941	Flavonoid biosynthesis	72276	490-46-0	C1(O)C=C2O[C@H](C3=CC=C(O)C(O)=C3)[C@H](O)CC2=C(O)C=1	PFTAWBLQPZVEMU-UKRRQHHQSA-N	Phenylpropanoids and polyketides	Flavonoids	Flavans	0.317483	960.547	357.189	2.68919	1.42717	Up	0.106559	0.401164	1515.36	789.583	576.699	479.599	305.357	286.61
122	Chlorogenic acid	551179	http://funmeta.oebiotech.com/network/551179								53399195	327-97-9	CC=CC1=CC(=C(C=C1)O)O.CC1CC(CC(C1O)O)(C(=O)O)O	IOPFORBWNYKLGL-UHFFFAOYSA-N	Unclassified	Unclassified	Unclassified	0.396546	1353	469.267	2.88321	1.52768	Up	0.0776424	0.319702	2062.42	1203.37	793.204	505.518	459.74	442.542
90	Aesculin	55554	http://funmeta.oebiotech.com/network/55554	HMDB0030820	43929		4853	C09264			5281417	531-75-9	OC[C@H]1O[C@@H](OC2=C(O)C=C3OC(=O)C=CC3=C2)[C@H](O)[C@@H](O)[C@@H]1O	XHCADAYNFIFUHF-TVKJYDDYSA-N	Phenylpropanoids and polyketides	Coumarins and derivatives	Coumarin glycosides	0.386624	983.033	328.655	2.99107	1.58066	Up	0.000852506	0.0119692	1091.99	1001.44	855.663	331.94	285.552	368.475
39	Nicotiflorin	31823	http://funmeta.oebiotech.com/network/31823	HMDB0302426	50150	LMPK12111734	69657				5318767		C1(O)=CC2OC(C3C=CC(O)=CC=3)=C(O[C@H]3[C@H](O)[C@@H](O)[C@H](O)[C@@H](CO[C@H]4[C@H](O)[C@H](O)[C@@H](O)[C@H](C)O4)O3)C(=O)C=2C(O)=C1	RTATXGUCZHCSNG-QHWHWDPRSA-N	Phenylpropanoids and polyketides	Flavonoids	Flavonoid glycosides	1.82176	19941.4	5672.86	3.51524	1.81362	Up	5.944e-05	0.00380416	21159.2	18643.4	20021.7	5472.24	5202.6	6343.73
24	Quercetin	30097	http://funmeta.oebiotech.com/network/30097	HMDB0005794	409	LMPK12110004	16243	C00389	pxb00941,pxb00944	Flavonoid biosynthesis|Flavone and flavonol biosynthesis	5280343	117-39-5	C1(O)C=C2OC(C3=CC=C(O)C(O)=C3)=C(O)C(=O)C2=C(O)C=1	REFJWTPEDVJJIY-UHFFFAOYSA-N	Phenylpropanoids and polyketides	Flavonoids	Flavones	0.115834	90.4314	17.6358	5.12771	2.35831	Up	0.0619135	0.273273	142.81	82.8526	45.6311	18.7291	16.7208	17.4576
52	Eriodictyol	34184	http://funmeta.oebiotech.com/network/34184	HMDB0005810	3415	LMPK12140002	28412	C05631	pxb00941	Flavonoid biosynthesis	440735	552-58-9	C1(O)C=C2O[C@H](C3=CC=C(O)C(O)=C3)CC(=O)C2=C(O)C=1	SBHXYTNGIZCORC-ZDUSSCGKSA-N	Phenylpropanoids and polyketides	Flavonoids	Flavans	0.157137	169.521	30.5689	5.54555	2.47133	Up	0.0799256	0.319702	285.131	136.378	87.055	31.2709	28.5714	31.8644
45	Morin	32602	http://funmeta.oebiotech.com/network/32602	HMDB0030796	3431	LMPK12112517	75092	C10105			5281670	480-16-0	C1(O)=CC2OC(C3C(O)=CC(O)=CC=3)=C(O)C(=O)C=2C(O)=C1	YXOLAZRVSSWPPT-UHFFFAOYSA-N	Phenylpropanoids and polyketides	Flavonoids	Flavones	0.117716	96.3913	16.3035	5.9123	2.56372	Up	0.092344	0.358183	165.686	80.7692	42.7184	17.7258	15.4221	15.7627
88	Cryptochlorogenic acid	55428	http://funmeta.oebiotech.com/network/55428	HMDB0030653			75491					905-99-7	O[C@@H]1C[C@@](O)(C[C@@H](O)[C@H]1OC(=O)\C=C\C1=CC(O)=C(O)C=C1)C(O)=O	GYFFKZTYYAFCTR-JUHZACGLSA-N	Organic oxygen compounds	Organooxygen compounds	Alcohols and polyols	0.118713	100.37	15.4822	6.48288	2.69664	Up	0.116263	0.407942	179.902	82.3718	38.835	0	26.7857	19.661
51	Naringenin	34183	http://funmeta.oebiotech.com/network/34183	HMDB0002670	3401	LMPK12140001	17846	C00509	pxb00941,pxb00943	Flavonoid biosynthesis|Isoflavonoid biosynthesis	439246	480-41-1	C1(O)C=C2O[C@H](C3=CC=C(O)C=C3)CC(=O)C2=C(O)C=1	FTVWIRXFELQLPI-ZDUSSCGKSA-N	Phenylpropanoids and polyketides	Flavonoids	Flavans	0.58546	1755.21	246.087	7.13248	2.8344	Up	0.00108247	0.0119692	2111.11	1567.47	1587.06	277.592	215.584	245.085
25	Apigenin	30098	http://funmeta.oebiotech.com/network/30098	HMDB0002124	3397	LMPK12110005	18388	C01477	pxb00941,pxb00943,pxb00944	Flavonoid biosynthesis|Isoflavonoid biosynthesis|Flavone and flavonol biosynthesis	5280443	520-36-5	C1(O)C=C2OC(C3=CC=C(O)C=C3)=CC(=O)C2=C(O)C=1	KZNIFHPLKGYRTM-UHFFFAOYSA-N	Phenylpropanoids and polyketides	Flavonoids	Flavones	0.378114	723.543	100.462	7.20213	2.84842	Up	0.000461969	0.00985533	618.791	743.91	807.929	116.555	59.5779	125.254
43	Rutin	32185	http://funmeta.oebiotech.com/network/32185	HMDB0003249	3677	LMPK12112098	28527	C05625	pxb00944	Flavone and flavonol biosynthesis	5280805	153-18-4	C1(O)=CC2OC(C3C=C(O)C(O)=CC=3)=C(O[C@H]3[C@H](O)[C@@H](O)[C@H](O)[C@@H](CO[C@H]4[C@H](O)[C@H](O)[C@@H](O)[C@H](C)O4)O3)C(=O)C=2C(O)=C1	IKGXIBQEEMLURG-NVPNHPEKSA-N	Phenylpropanoids and polyketides	Flavonoids	Flavonoid glycosides	3.86706	86966.8	12009.9	7.24123	2.85623	Up	0.0303776	0.169058	129672	79567.3	51660.7	11651.8	12056.8	12321.2
73	Protocatechuic acid	47677	http://funmeta.oebiotech.com/network/47677	HMDB0001856	3277		36062	C00230			72	99-50-3	OC(=O)C1=CC(O)=C(O)C=C1	YQUVCSBJEUQKSH-UHFFFAOYSA-N	Benzenoids	Benzene and substituted derivatives	Benzoic acids and derivatives	0.227831	279.335	38.4885	7.25764	2.8595	Up	0.00874633	0.0559765	378.105	246.795	213.107	39.1304	37.013	39.322
75	4-Hydroxycinnamic acid	47772	http://funmeta.oebiotech.com/network/47772	HMDB0002035	307		32374	C00811	pxb00130,pxb00350,pxb00940,pxb00950,pxb00998	Ubiquinone and other terpenoid-quinone biosynthesis|Tyrosine metabolism|Phenylpropanoid biosynthesis|Isoquinoline alkaloid biosynthesis|Biosynthesis of various secondary metabolites - part 2	637542	501-98-4	OC(=O)\C=C\C1=CC=C(O)C=C1	NGSWKAQJJWESNS-ZZXKWVIFSA-N	Phenylpropanoids and polyketides	Cinnamic acids and derivatives	Hydroxycinnamic acids and derivatives	0.152658	133.155	17.9566	7.41538	2.89052	Up	0.0247736	0.144137	195.425	117.308	86.7314	29.2642	10.8766	13.7288
8	Procyanidin B2	29113	http://funmeta.oebiotech.com/network/29113	HMDB0033973	47501	LMPK12030002	75632	C17639			122738	29106-49-8	C1(O)=CC2O[C@H](C3C=CC(O)=C(O)C=3)[C@H](O)[C@@H](C3=C(O)C=C(O)C4C[C@@H](O)[C@@H](C5C=CC(O)=C(O)C=5)OC=43)C=2C(O)=C1	XFZJEEAOWLFHDH-NFJBMHMQSA-N	Phenylpropanoids and polyketides	Flavonoids	Biflavonoids and polyflavonoids	0.231198	324.253	37.7343	8.59307	3.10317	Up	0.061443	0.273273	542.32	214.744	215.696	38.796	0	74.4068
30	Cosmosiin	30429	http://funmeta.oebiotech.com/network/30429	HMDB0037340	48767	LMPK12110336	16778	C04608	pxb00944	Flavone and flavonol biosynthesis	5280704	578-74-5	C1(O[C@H]2[C@H](O)[C@@H](O)[C@H](O)[C@@H](CO)O2)=CC2OC(C3C=CC(O)=CC=3)=CC(=O)C=2C(O)=C1	KMOUJOKENFFTPU-QNDFHXLGSA-N	Phenylpropanoids and polyketides	Flavonoids	Flavonoid glycosides	3.78201	67102.2	5309.27	12.6387	3.65977	Up	0.000141831	0.00453859	75204.4	64232.7	61869.6	5959.03	2604.55	7364.24
120	Isorhamnetin-3-O-glucoside	543763	http://funmeta.oebiotech.com/network/543763										O=C1C(OC2OC(CO)C(O)C(O)C2O)=C(OC=3C=C(O)C=C(O)C13)C=4C=CC(O)=C(OC)C4	CQLRUIIRRZYHHS-UHFFFAOYNA-N	Phenylpropanoids and polyketides	Flavonoids	Flavonoid glycosides	1.13686	6715.89	462.088	14.5338	3.86134	Up	0.0193851	0.118157	9815.03	6154.01	4178.64	487.124	311.851	587.288
26	Luteolin	30099	http://funmeta.oebiotech.com/network/30099	HMDB0005800	3409	LMPK12110006	15864	C01514	pxb00941,pxb00944	Flavonoid biosynthesis|Flavone and flavonol biosynthesis	5280445	491-70-3	C1(O)C=C2OC(C3=CC(O)=C(O)C=C3)=CC(=O)C2=C(O)C=1	IQPNAANSBPBGFQ-UHFFFAOYSA-N	Phenylpropanoids and polyketides	Flavonoids	Flavones	0.519208	1477.83	87.1616	16.955	4.08364	Up	0.0414466	0.212206	2387.42	1222.76	823.301	99.4983	58.7662	103.22
57	Prunin	34418	http://funmeta.oebiotech.com/network/34418		44786	LMPK12140237		C09099	pxb00941	Flavonoid biosynthesis	92794	529-55-5	C1(O[C@H]2[C@H](O)[C@@H](O)[C@H](O)[C@@H](CO)O2)C=C2O[C@]([H])(C3C=CC(O)=CC=3)CC(=O)C2=C(O)C=1	DLIKSSGEMUFQOK-SFTVRKLSSA-N	Phenylpropanoids and polyketides	Flavonoids	Flavonoid glycosides	1.38031	9098.8	480.532	18.9349	4.24297	Up	0.0040576	0.0334434	11550.7	9221.47	6524.27	534.448	349.351	557.797
38	Astragalin	31814	http://funmeta.oebiotech.com/network/31814	HMDB0037429	45733	LMPK12111725	30200	C12249	pxb00944	Flavone and flavonol biosynthesis	5282102	480-10-4	C1(O)=CC2OC(C3C=CC(O)=CC=3)=C(O[C@H]3[C@H](O)[C@@H](O)[C@H](O)[C@@H](CO)O3)C(=O)C=2C(O)=C1	JPUKWEQWGBDDQB-QSOFNFLRSA-N	Phenylpropanoids and polyketides	Flavonoids	Flavonoid glycosides	0.665127	2029.67	24.7773	81.9165	6.35608	Up	0.00417541	0.0334434	2517.16	2198.56	1373.3	27.7592	16.2338	30.339
42	Quercetin 3-galactoside	32128	http://funmeta.oebiotech.com/network/32128	HMDB0030775	87190	LMPK12112041	67486	C10073			5281643	482-36-0	C1(O)=CC2OC(C3C=C(O)C(O)=CC=3)=C(O[C@H]3[C@H](O)[C@@H](O)[C@@H](O)[C@@H](CO)O3)C(=O)C=2C(O)=C1	OVSQVDMCBVZWGM-DTGCRPNFSA-N	Phenylpropanoids and polyketides	Flavonoids	Flavonoid glycosides	1.76951	17147.6	189.02	90.7187	6.50333	Up	0.0617697	0.273273	29878.8	13737.8	7826.21	187.793	124.351	254.915
19	Genistein	29356	http://funmeta.oebiotech.com/network/29356	HMDB0003217	3398	LMPK12050218	28088	C06563	pxb00943	Isoflavonoid biosynthesis	5280961	446-72-0	C1(O)=CC2OC=C(C3=CC=C(O)C=C3)C(=O)C=2C(O)=C1	TZBJGXHYKVUXJN-UHFFFAOYSA-N	Phenylpropanoids and polyketides	Isoflavonoids	Isoflav-2-enes	0.136319	80.8357	0	32768	15	Up	0.00023987	0.00614068	68.3007	90.0641	84.1424	0	0	0
82	Caftaric acid	52431	http://funmeta.oebiotech.com/network/52431	HMDB0013680	85252		664875				6440397	67879-58-7	O[C@H]([C@@H](OC(=O)\C=C\C1=CC(O)=C(O)C=C1)C(O)=O)C(O)=O	SWGKAHCIOQPKFW-JTNORFRNSA-N	Phenylpropanoids and polyketides	Cinnamic acids and derivatives	Hydroxycinnamic acids and derivatives	0.225382	221.925	0	32768	15	Up	0.00058184	0.0105857	223.856	182.212	259.709	0	0	0
71	trans-Cinnamic acid	47304	http://funmeta.oebiotech.com/network/47304	HMDB0000930	310		35697	C10438			444539	140-10-3	OC(=O)\C=C\C1=CC=CC=C1	WBYWAXJHAXSJNI-VOTSOKGWSA-N	Phenylpropanoids and polyketides	Cinnamic acids and derivatives	Cinnamic acids	0.0891345	34.9727	0	32768	15	Up	0.000982886	0.0119692	41.8301	35.2564	27.8317	0	0	0
62	Taxifolin	34889	http://funmeta.oebiotech.com/network/34889	HMDB0303943	3434	LMPK12140721	17948	C01617	pxb00941	Flavonoid biosynthesis	439533	480-18-2	C1(O)C=C(O)C2C(=O)[C@@H]([C@@H](C3=CC=C(O)C(O)=C3)OC=2C=1)O	CXQWRCVTCMQVQX-LSDHHAIUSA-N	Phenylpropanoids and polyketides	Flavonoids	Flavans	0.102399	47.5721	0	32768	15	Up	0.00418043	0.0334434	55.5556	55.7692	31.3916	0	0	0
101	Phlorizin	60316	http://funmeta.oebiotech.com/network/60316	HMDB0036634	3535		8113	C01604	pxb00941	Flavonoid biosynthesis	6072	60-81-1	OC[C@H]1O[C@@H](OC2=CC(O)=CC(O)=C2C(=O)CCC2=CC=C(O)C=C2)[C@H](O)[C@@H](O)[C@@H]1O	IOUVKUPGCMBWBT-QNDFHXLGSA-N	Phenylpropanoids and polyketides	Flavonoids	Flavonoid glycosides	0.087197	38.5218	0	32768	15	Up	0.0336679	0.179562	59.1503	39.2628	17.1521	0	0	0
68	Gentisic acid	46898	http://funmeta.oebiotech.com/network/46898	HMDB0000152	618		17189	C00628	pxb00350	Tyrosine metabolism	3469	490-79-9	OC(=O)C1=C(O)C=CC(O)=C1	WXTMDXOMEHJXQO-UHFFFAOYSA-N	Benzenoids	Benzene and substituted derivatives	Benzoic acids and derivatives	0.0334725	10.6209	0	32768	15	Up	0.373901	1	31.8627	0	0	0	0	0
102	Trilobatin	61047	http://funmeta.oebiotech.com/network/61047	HMDB0037505							13188898	4192-90-9	OCC1OC(OC2=CC(O)=C(C(=O)CCC3=CC=C(O)C=C3)C(O)=C2)C(O)C(O)C1O	GSTCPEBQYSOEHV-UHFFFAOYSA-N	Phenylpropanoids and polyketides	Flavonoids	Flavonoid glycosides	0.0191761	3.48584	0	32768	15	Up	0.373901	1	10.4575	0	0	0	0	0
