# Supplementary material for: Metabolomic and Transcriptomic Analyses Reveal the Factors Underlying Mature Fruit Pericarp Color Variations in the ‘Xinli No. 7’ Pear (Pyrus sinkiangensis)
Source: Metabolites. 2025 Jan 30;15(2):81. doi: 10.3390/metabo15020081 (PMC11857639; doi:10.3390/metabo15020081)
Supplement: Supplementary file 1 [file metabolites-15-00081-s001.zip › Table S4 1850 differentially expressed genes in the fruit pericarp of í«Xinli No.7í» pear.xls]

gene_id	BaseMean_DESeq2	BaseMean_control_G	BaseMean_case_R	FoldChange	log2FoldChange	p-value	q-value	Regulation	Expression_R-1	Expression_R-2	Expression_R-3	Expression_G-1	Expression_G-2	Expression_G-3	gene_Dbxref	symbol	coding_type	description	pathway	pathway_description	GO_ID	GO_term
EG2	2367.6864184233946	612.9693430414213	4122.4034938053655	6.723915007265635	2.749301488498627	7.799128452605036e-20	3.458853475434544e-18	Up	45.66632853612885	45.2615772385927	44.777269710994425	6.759540093498787	9.374009968068831	4.323148202387647	103949219.0	At1g64390	protein_coding	endoglucanase 6-like	pxb00500	Starch and sucrose metabolism	GO:0005576,GO:0030246,GO:0008810,GO:0071555,GO:0030245	extracellular region|carbohydrate binding|cellulase activity|cell wall organization|cellulose catabolic process
EXP3	55.76272782172961	32.49220874900104	79.03324689445816	2.4278647956454584	1.2796880821854513	0.0003330647403953	0.0020445607477375	Up	1.8746969956245192	2.015250526163921	1.5831355481622718	0.7198008395359139	0.9576073047901652	0.6031532033525618	103945930.0	EXPA8	protein_coding	expansin-A4-like			GO:0005576,GO:0016020,GO:0009664,GO:0009635,GO:0006949	extracellular region|membrane|plant-type cell wall organization|response to herbicide|syncytium formation
EXP5	8987.50673543764	3789.498735945223	14185.514734930051	3.743183771442289	1.904265879026056	3.8513495090763944e-14	1.0634372825492837e-12	Up	267.2568422967187	259.67407326864367	264.72134621221784	79.73990857378162	87.81619218284578	46.65599082405432	103950807.0	EXPA1	protein_coding	Expansin-A1			GO:0005576,GO:0016020,GO:0009653,GO:0009664	extracellular region|membrane|anatomical structure morphogenesis|plant-type cell wall organization
GAL6	6405.850668903388	4087.492293973146	8724.209043833629	2.1341046255656577	1.093630906754953	7.055562310478652e-54	1.5766720521253338e-51	Up	79.02832310702777	81.70610489840217	83.54438416982867	41.55921480094607	37.948141540945024	36.31216566831658	103927834.0	BGAL8	protein_coding	beta-galactosidase 8-like			GO:0048046,GO:0005773,GO:0004565,GO:0030246,GO:0005975	apoplast|vacuole|beta-galactosidase activity|carbohydrate binding|carbohydrate metabolic process
LOC103926528	45.0522889231486	64.99987534845927	25.10470249783795	0.38537008397936	-1.3756835143533808	0.0010703577407406	0.0056480326912555	Down	0.1741948822971073	0.4331681215590532	0.2541502985836875	0.6918013722625634	0.8022311934257916	0.7651923864431927	103926588.0	NPF6.3	protein_coding	Protein NRT1/ PTR FAMILY 6.3			GO:0016020,GO:0005886,GO:0015112,GO:0015293,GO:0022857,GO:0009734,GO:0010540,GO:0048527,GO:0042128,GO:0015706,GO:0006857,GO:0048573,GO:0009635,GO:0010167,GO:0009414,GO:0055085	membrane|plasma membrane|nitrate transmembrane transporter activity|symporter activity|transmembrane transporter activity|auxin-activated signaling pathway|basipetal auxin transport|lateral root development|nitrate assimilation|nitrate transmembrane transport|oligopeptide transport|photoperiodism, flowering|response to herbicide|response to nitrate|response to water deprivation|transmembrane tran…
LOC103926583	20.920024640312484	8.354532718739728	33.48551656188523	3.982598132301149	1.9937099105867384	0.0011981856551278	0.0062538652689427	Up	0.8860962371573408	0.6995059849852739	0.5018688794884935	0.2552890967883695	0.1847443540463936	0.0868836638939763	103953694.0	GDH	protein_coding	Glutamate dehydrogenase	pxb00910,pxb00250,pxb00220	Nitrogen metabolism|Alanine, aspartate and glutamate metabolism|Arginine biosynthesis	GO:0004352,GO:0004354,GO:0006520	glutamate dehydrogenase (NAD+) activity|glutamate dehydrogenase (NADP+) activity|amino acid metabolic process
LOC103926626	1264.9300735759407	1708.0701824124728	821.7899647394087	0.4811371847290588	-1.0554797923470238	2.6652378026098327e-27	1.9304223652219519e-25	Down	22.469289140286502	21.662564702847	22.422941681815782	43.38475074645032	52.12178803204428	44.601953857508754	103926626.0	LHCA1	protein_coding	Chlorophyll a-b binding protein 6, chloroplastic	pxb00196	Photosynthesis - antenna proteins	GO:0009507,GO:0009941,GO:0009534,GO:0009535,GO:0009522,GO:0010287,GO:0009579,GO:0016168,GO:0046872,GO:0003729,GO:0019904,GO:0009768,GO:0009409,GO:0009644,GO:0009416,GO:0009645	chloroplast|chloroplast envelope|chloroplast thylakoid|chloroplast thylakoid membrane|photosystem I|plastoglobule|thylakoid|chlorophyll binding|metal ion binding|mRNA binding|protein domain specific binding|photosynthesis, light harvesting in photosystem I|response to cold|response to high light intensity|response to light stimulus|response to low light intensity stimulus
LOC103926632	666.1326383960883	382.9775622616969	949.2877145304792	2.477130097941392	1.3086696403751692	6.52095486530325e-24	3.759591318041936e-22	Up	10.660167807791	9.707434290428912	10.594896943805416	4.221687176066707	4.88534653219264	3.5447698443578526	103926632.0	SCPL27	protein_coding	Serine carboxypeptidase-like 27			GO:0005576,GO:0004185,GO:0006508	extracellular region|serine-type carboxypeptidase activity|proteolysis
LOC103926661	195.910891659103	306.3037507599884	85.51803255821757	0.2793397288586869	-1.839907320584537	4.9934269577153335e-14	1.361830831694039e-12	Down	1.738624657930955	3.214303678837227	3.665496065942428	11.074353902583152	11.078454768546068	9.090378286522927	103926661.0		protein_coding
LOC103926677	691.0087173288597	372.1445144044949	1009.872920253224	2.714836731640159	1.440865437979643	4.844712418798525e-06	4.550619905399319e-05	Up	16.160790461348046	19.339256167729737	18.274521600453	5.316021528447672	5.048469158904985	9.68249302695858	103926677.0	ABR1	protein_coding	Ethylene-responsive transcription factor ABR1			GO:0005634,GO:0003677,GO:0003700,GO:0009738,GO:0050832,GO:0009873,GO:0009788,GO:0009737,GO:0009749,GO:0006970,GO:1902074,GO:0062211	nucleus|DNA binding|DNA-binding transcription factor activity|abscisic acid-activated signaling pathway|defense response to fungus|ethylene-activated signaling pathway|negative regulation of abscisic acid-activated signaling pathway|response to abscisic acid|response to glucose|response to osmotic stress|response to salt|root regeneration
LOC103926697	3.36643162212846	0.0	6.732863244256913	37.36187356293192	5.223494897691286	0.0037335590804674	0.0166187071762786	Up	0.086991868492616	0.1802679455377069	0.1655492854015482	0.0	0.0	0.0	103933537.0	XCP1	protein_coding	Cysteine protease XCP1			GO:0005615,GO:0005764,GO:0005634,GO:0000325,GO:0005886,GO:0004197,GO:0010623,GO:0051603	extracellular space|lysosome|nucleus|plant-type vacuole|plasma membrane|cysteine-type endopeptidase activity|programmed cell death involved in cell development|proteolysis involved in protein catabolic process
LOC103926709	24.600946964837323	12.64553064733907	36.556363282335546	2.8863768893019417	1.5292596923537418	0.0063700725778653	0.025991519066118	Up	0.1745633147892755	0.3617369148242375	0.4069468772055429	0.1137387190298827	0.1358751481536927	0.080874578002832	103933519.0	CLV1	protein_coding	Receptor protein kinase CLAVATA1			GO:0016020,GO:0000325,GO:0005886,GO:0009506,GO:0005524,GO:0043621,GO:0106310,GO:0004674,GO:0033612,GO:0030154,GO:0036289,GO:0009934	membrane|plant-type vacuole|plasma membrane|plasmodesma|ATP binding|protein self-association|protein serine kinase activity|protein serine/threonine kinase activity|receptor serine/threonine kinase binding|cell differentiation|peptidyl-serine autophosphorylation|regulation of meristem structural organization
LOC103926734	104.0310868598868	140.04497090071197	68.01720281906164	0.4848139381282486	-1.044496918808662	8.367568069284347e-05	0.0005977989708383	Down	1.1969642540606067	1.5551689517706102	1.0666238705062634	2.6173370892148857	2.9207526667346966	2.4255422853937167	103926734.0	At3g48460	protein_coding	GDSL esterase/lipase At3g48460			GO:0005576,GO:0008126,GO:0006631,GO:0016042	extracellular region|acetylesterase activity|fatty acid metabolic process|lipid catabolic process
LOC103926756	32.03116541789646	45.42105474159786	18.641276094195067	0.4118228278456565	-1.2799042923408708	0.0080318666744702	0.0314972398815124	Down	0.4040359980222804	0.1712575567378833	0.4368738443611452	0.7863439037564731	0.8398317735347404	0.8697646353498465	103926756.0	CYSEP	protein_coding	Vignain			GO:0031410,GO:0008234,GO:0006508	cytoplasmic vesicle|cysteine-type peptidase activity|proteolysis
LOC103926779	40.02568947047593	61.41760570760042	18.633773233351462	0.3046769086855461	-1.714647931873905	0.0006887067661239	0.0038499309659104	Down	0.83977956076892	0.2436313580183753	0.7671056631243903	1.1881361251110438	2.189763224030025	2.8012820864277663	103926779.0	NRT3.2	protein_coding	High-affinity nitrate transporter 3.2			GO:0005886,GO:0015112,GO:0042128,GO:0010167	plasma membrane|nitrate transmembrane transporter activity|nitrate assimilation|response to nitrate
LOC103926817	3353.487928410888	2040.877679900392	4666.098176921382	2.28688543396796	1.1933840929090436	1.1631437534084998e-45	1.9958300583039783e-43	Up	31.66196326626585	31.44441086645545	33.26541432889547	14.218417051552455	12.788795345285225	15.640471884580776	103932613.0	ACA9	protein_coding	Calcium-transporting ATPase 9, plasma membrane-type			GO:0043231,GO:0016020,GO:0005886,GO:0005524,GO:0016887,GO:0019829,GO:0005516,GO:0046872,GO:0005388,GO:0009567,GO:0009555	intracellular membrane-bounded organelle|membrane|plasma membrane|ATP binding|ATP hydrolysis activity|ATPase-coupled cation transmembrane transporter activity|calmodulin binding|metal ion binding|P-type calcium transporter activity|double fertilization forming a zygote and endosperm|pollen development
LOC103926839	54.04920317454571	22.015456273925697	86.0829500751657	3.918699512151139	1.9703749506002537	2.150370900716671e-07	2.617767819043897e-06	Up	0.9745862797344572	1.4281285525945555	1.139303312173231	0.2332663375823968	0.311563915123675	0.372685189861004	103926839.0	CAX2	protein_coding	Vacuolar cation/proton exchanger 2			GO:0009705,GO:0015369,GO:0070588,GO:0006874	plant-type vacuole membrane|calcium:proton antiporter activity|calcium ion transmembrane transport|cellular calcium ion homeostasis
LOC103926895	10.556253038108	18.134183842007992	2.9783222342080133	0.1653484065677486	-2.596418952278708	0.0048967630368217	0.0208498631828916	Down	0.0823195045206158	0.0	0.0626630299320642	0.3984404335272697	0.2563006983724952	0.2373052316050917	103938207.0	CYP736A117	protein_coding	Cytochrome P450 736A117			GO:0016020,GO:0020037,GO:0005506,GO:0004497,GO:0016705	membrane|heme binding|iron ion binding|monooxygenase activity|oxidoreductase activity, acting on paired donors, with incorporation or reduction of molecular oxygen
LOC103926929	140.65197439619178	0.0	281.30394879238344	1561.1215016542897	10.608367110903307	7.761927010303465e-19	3.1648241856579626e-17	Up	5.791827033850487	5.9348372530281175	5.9770563641372645	0.0	0.0	0.0	103926929.0		protein_coding	Carbonic anhydrase, chloroplastic OS=Pisum sativum OX=3888 PE=1 SV=1	pxb00910	Nitrogen metabolism	GO:0009570,GO:0004089,GO:0008270,GO:0015976	chloroplast stroma|carbonate dehydratase activity|zinc ion binding|carbon utilization
LOC103926933	119.36961414515008	68.48300448884139	170.25622380145867	2.492255457946108	1.3174519532026647	1.626599071930691e-06	1.6897287007764334e-05	Up	2.3641050830405	3.0664053737093164	3.38257708025864	0.8802055055305209	1.1586145669426275	1.550522215742535	103926933.0	SNL6	protein_coding	Cinnamoyl-CoA reductase-like SNL6			GO:0003854,GO:0016616,GO:0042742,GO:0009809,GO:0006694	3-beta-hydroxy-delta5-steroid dehydrogenase activity|oxidoreductase activity, acting on the CH-OH group of donors, NAD or NADP as acceptor|defense response to bacterium|lignin biosynthetic process|steroid biosynthetic process
LOC103926950	222.99313278441448	93.59947145294832	352.3867941158804	3.759175717860303	1.910416353891338	3.0256280830000115e-11	6.221097057677698e-10	Up	2.083441766273277	2.5500369864509667	1.7099992963829376	0.8902504975010104	0.3022891083924161	0.5080270214314306	103926950.0	MER3	protein_coding	DExH-box ATP-dependent RNA helicase DExH17			GO:0005634,GO:0005524,GO:0016887,GO:0003677,GO:0003678,GO:0003724,GO:0019843,GO:0051026,GO:0007131,GO:0000712	nucleus|ATP binding|ATP hydrolysis activity|DNA binding|DNA helicase activity|RNA helicase activity|rRNA binding|chiasma assembly|reciprocal meiotic recombination|resolution of meiotic recombination intermediates
LOC103926966	1620.9744643645722	2368.266102339821	873.6828263893236	0.3689481964425639	-1.4385098313984768	2.8431197282271603e-51	5.731371496895409e-49	Down	32.91309282525065	32.98249205150586	33.74067996218249	81.38359711861784	101.8512868967332	90.33512658139992	103926966.0	SMR6	protein_coding	Cyclin-dependent protein kinase inhibitor SMR6			GO:0005634,GO:0004860,GO:0007049,GO:0045839,GO:0032875	nucleus|protein kinase inhibitor activity|cell cycle|negative regulation of mitotic nuclear division|regulation of DNA endoreduplication
LOC103926989	4270.285017584169	1959.825298179789	6580.744736988545	3.357799906714849	1.7475162617844289	1.0266658804425363e-55	2.5081099436878823e-53	Up	107.35988779825088	105.26195559298728	109.72464523323237	37.74786447974267	25.36453420784004	33.937701229005306	103926989.0	At4g34480	protein_coding	Glucan endo-1,3-beta-glucosidase 7			GO:0005576,GO:0005886,GO:0042973,GO:0005975,GO:0071555	extracellular region|plasma membrane|glucan endo-1,3-beta-D-glucosidase activity|carbohydrate metabolic process|cell wall organization
LOC103927033	51.31177252281531	77.18024895082229	25.44329609480836	0.3286980854046184	-1.6051650418318009	0.0001739503564511	0.0011482635505879	Down	0.6813914157471163	1.5885066253458158	0.9320155686451328	3.0126423729595824	4.557917121502356	2.27995645562026	103927033.0	PGR5	protein_coding	Protein PROTON GRADIENT REGULATION 5, chloroplastic			GO:0009507,GO:0009534,GO:0009535,GO:0009055,GO:0071484,GO:0010117,GO:0009773,GO:0009644,GO:0009414	chloroplast|chloroplast thylakoid|chloroplast thylakoid membrane|electron transfer activity|cellular response to light intensity|photoprotection|photosynthetic electron transport in photosystem I|response to high light intensity|response to water deprivation
LOC103927060	96.6789202447898	133.83787496892748	59.51996552065214	0.4448495795524856	-1.1686105060427605	9.118814960236092e-06	8.098215614871408e-05	Down	0.544870454973947	0.554646510679776	0.5821260487365074	1.1655932183080246	1.4044051536233142	1.2597225597525528	103948672.0	ARPC2B	non_coding	Actin-related protein 2/3 complex subunit 2B	pxb04144	Endocytosis	GO:0005885,GO:0042995,GO:0005737,GO:0051015,GO:0005200,GO:0007015,GO:0030041,GO:0034314	Arp2/3 protein complex|cell projection|cytoplasm|actin filament binding|structural constituent of cytoskeleton|actin filament organization|actin filament polymerization|Arp2/3 complex-mediated actin nucleation
LOC103927079	121.56764346819595	65.16667985622476	177.96860708016712	2.723376932703353	1.4453966743785955	2.693622066070332e-07	3.2246280439621864e-06	Up	2.0346239301816724	1.824764966597271	1.8943544720675176	0.8756427732140973	0.8408051414377417	0.4166961248068164	103927079.0	FIM2	protein_coding	Fimbrin-2			GO:0005884,GO:0032432,GO:0005737,GO:0051015,GO:0051017,GO:0051639	actin filament|actin filament bundle|cytoplasm|actin filament binding|actin filament bundle assembly|actin filament network formation
LOC103927106	294.65110403625687	64.0835337367112	525.2186743358023	8.199005256754946	3.0354488855599397	0.0002929102700633	0.0018256701308362	Up	12.35531964556429	11.972532612559116	12.204214722836015	1.818151577521801	0.2289769391469416	2.447161263792187	103961421.0		protein_coding
LOC103927169	105.13985078910336	160.84890128914662	49.43080028906011	0.3072981622067416	-1.702288955952414	6.845254473680331e-10	1.1901577244438052e-08	Down	0.6675963158374505	0.7882271870876669	0.8125064568152314	2.225479044133236	3.0966805068774725	2.1578724875699216	103927169.0	UGT85A19	protein_coding	(R)-mandelonitrile beta-glucosyltransferase			GO:0008194	UDP-glycosyltransferase activity
LOC103927170	2.721397980990204	5.4427959619804085	0.0	0.0340804764154831	-4.874910686445396	0.0135739307084475	0.0485659303130714	Down	0.0	0.0	0.0	0.2154905484164638	0.0375419413552278	0.059587814367678	103927167.0	ARP1	protein_coding	Probable RNA-binding protein ARP1			GO:0005634,GO:0003730,GO:0003729,GO:0010029,GO:0009737,GO:0009651,GO:0009414	nucleus|mRNA 3'-UTR binding|mRNA binding|regulation of seed germination|response to abscisic acid|response to salt stress|response to water deprivation
LOC103927180	38.35037698762025	23.15908235818009	53.5416716170604	2.315438091893908	1.2112851840717749	0.0086515948296467	0.033480898036965	Up	0.8411060915400709	0.5991469256744887	1.333884369636679	0.4893145255443908	0.2898381345010936	0.4329794817238671	103927158.0		protein_coding
LOC103927200	34.56611442407289	12.76675844715126	56.36547040099449	4.419337175558679	2.143830006439859	8.650935948615379e-06	7.725543079019069e-05	Up	2.943056295107748	2.2538733539467377	1.90750634952501	0.6352238181744236	0.3319988116127438	0.658699405335728	103927200.0	KIC	protein_coding	Calcium-binding protein KIC			GO:0005509,GO:0010091	calcium ion binding|trichome branching
LOC103927202	145.28138120668785	209.3387952431021	81.22396717027361	0.3880935993300167	-1.3655234553506823	4.9540116331304843e-08	6.660881219601326e-07	Down	0.5037359374196411	0.5666675478680078	0.6573471494625955	1.895608482384064	1.1972864545784587	1.407683531674836	103927202.0	LCA1	protein_coding	Calcium-transporting ATPase, endoplasmic reticulum-type			GO:0005789,GO:0016020,GO:0005524,GO:0016887,GO:0046872,GO:0005388,GO:0015662,GO:0070588,GO:0006816,GO:0006874,GO:0034220	endoplasmic reticulum membrane|membrane|ATP binding|ATP hydrolysis activity|metal ion binding|P-type calcium transporter activity|P-type ion transporter activity|calcium ion transmembrane transport|calcium ion transport|cellular calcium ion homeostasis|ion transmembrane transport
LOC103927255	22.825776107983756	11.668524206293618	33.98302800967386	2.9071186524434824	1.5395899554777484	0.0121297180736211	0.0441940574959904	Up	0.2985153907420769	0.4577604812767129	0.4431083981817157	0.2334013296759052	0.0464711878233983	0.1352277859044268	103927255.0		protein_coding
LOC103927292	155.4495043346395	73.4087177737494	237.49029089552943	3.246461263520831	1.698867995362378	1.1411281362190351e-09	1.9125174873712867e-08	Up	1.8054459379153769	1.5080633149845142	2.270379943982638	0.4145758223558142	0.4720473129120918	0.8597941067044845	103927292.0	CHX18	protein_coding	Cation/H(+) antiporter 18			GO:0012505,GO:0005770,GO:0016020,GO:0015299,GO:0006813,GO:0006885	endomembrane system|late endosome|membrane|solute:proton antiporter activity|potassium ion transport|regulation of pH
LOC103927312	3.0092696035517896	0.0	6.018539207103576	33.42282408814548	5.062761735103553	0.0062734778789851	0.0256482125680763	Up	0.0617396283904618	0.0639696339500671	0.0939945448980962	0.0	0.0	0.0	103927312.0		protein_coding
LOC103927313	219.8638080559038	34.91749800486712	404.8101181069403	11.594593365972427	3.5353803189952893	2.0937721504530105e-59	5.859919396224167e-57	Up	11.421396373316156	11.833931694226592	11.873457118997786	1.0931679901881088	0.9141482753051005	1.057996376766564	103927313.0		protein_coding
LOC103927319	286.3213505158312	28.120657901666327	544.5220431299958	19.52477521894531	4.287234034169875	2.208457984617812e-70	8.376739252970745e-68	Up	14.579656761478477	18.81715423146302	17.612498571896282	0.649037008921016	0.6784365116337607	1.337888308302867	103927319.0	At1g64065	protein_coding	Late embryogenesis abundant protein At1g64065			GO:0016020	membrane
LOC103927320	696.6465640345938	64.90157616499134	1328.3915519041952	20.458768918942894	4.3546474301968265	2.8541390759276782e-182	7.479660649251559e-179	Up	44.319917487549226	44.424055808978274	40.14088635924101	1.8945853586511927	2.4914767619685474	1.9941770779674728	103927320.0	At1g64065	protein_coding	Late embryogenesis abundant protein At1g64065			GO:0016020	membrane
LOC103927351	1373.5969384039593	795.6607064165596	1951.533170391359	2.453583651677256	1.294890459016753	1.9553561975971157e-48	3.61327263513667e-46	Up	52.79923129343501	54.360800465481866	53.12177660103709	20.64116486442914	22.17098124519952	23.345903772141448	103927351.0	Os02g0778400	protein_coding	UMP-CMP kinase 4	pxb00240	Pyrimidine metabolism	GO:0005737,GO:0005634,GO:0005524,GO:0036430,GO:0004127,GO:0036431,GO:0033862,GO:0006207,GO:0046705,GO:0016310,GO:0006225	cytoplasm|nucleus|ATP binding|CMP kinase activity|cytidylate kinase activity|dCMP kinase activity|UMP kinase activity|'de novo' pyrimidine nucleobase biosynthetic process|CDP biosynthetic process|phosphorylation|UDP biosynthetic process
LOC103927389	15.842989391476552	6.197802140913812	25.48817664203928	4.113351698936234	2.040314430121546	0.0048624124552189	0.0207258263857158	Up	0.1261980661045404	0.3159943416499799	0.3502338785910526	0.0391551378748569	0.1023218814460148	0.0541362278850082	103927389.0	CNGC4	protein_coding	Cyclic nucleotide-gated ion channel 4	pxb04626	Plant-pathogen interaction	GO:0016020,GO:0005886,GO:0005516,GO:0030552,GO:0008324,GO:0030553,GO:0005216,GO:0009626	membrane|plasma membrane|calmodulin binding|cAMP binding|cation transmembrane transporter activity|cGMP binding|ion channel activity|plant-type hypersensitive response
LOC103927440	72.75712883648579	103.68918505513447	41.82507261783714	0.4028781665638194	-1.311584472184694	4.549290220006721e-05	0.0003443865261873	Down	1.3279267648439996	1.1964268158719795	1.0438030101327944	2.794518213742152	3.763727346234188	2.4073977217044504	103927440.0		protein_coding
LOC103927449	339.4729429187933	453.9879030986222	224.95798273896452	0.495704721868825	-1.0124470935245689	7.434460809777617e-10	1.2833125854099361e-08	Down	6.142707560504393	6.455070838163049	6.759053231751572	14.03668187104872	10.933564037992705	14.53669428389059	103927449.0	ATL23	protein_coding	E3 ubiquitin-protein ligase ATL23			GO:0016020,GO:0046872,GO:0004842,GO:0071456,GO:0016567	membrane|metal ion binding|ubiquitin-protein transferase activity|cellular response to hypoxia|protein ubiquitination
LOC103927492	47.71118093402882	76.0051078411965	19.417254026861173	0.2543981453970949	-1.9748399417028568	4.0273475745716265e-06	3.844249951396565e-05	Down	0.1468381615520615	0.3151510475624657	0.1397196837810436	0.9079274860177468	0.6429075347828748	0.8314730198500173	103927492.0	At1g54200	protein_coding	Protein BIG GRAIN 1-like B			GO:0005886,GO:0060918,GO:0009734,GO:0010929	plasma membrane|auxin transport|auxin-activated signaling pathway|positive regulation of auxin mediated signaling pathway
LOC103927502	84.580785018808	113.9399276876214	55.2216423499946	0.4854766684209884	-1.0425261322236703	0.0013857035275156	0.0070850790329359	Down	1.9412518393501084	1.1628226558561707	1.8471430741606043	3.811474225988005	2.3904738027436334	4.122136521152803	103927502.0		protein_coding	17.3 kDa class II heat shock protein OS=Solanum peruvianum OX=4082 PE=2 SV=1	pxb04141	Protein processing in endoplasmic reticulum	GO:0005737	cytoplasm
LOC103927504	255.4597604249384	129.3995970914915	381.5199237583852	2.951644978142636	1.5615192054516218	5.085146946967081e-16	1.6507830072096857e-14	Up	12.91705134203102	13.56846547594166	13.75081673854543	4.8159296039853245	3.471777456067117	5.510520317010955	103927504.0	HSP17.9-D	protein_coding	17.9 kDa class II heat shock protein	pxb04141	Protein processing in endoplasmic reticulum	GO:0005737,GO:0043621,GO:0051082,GO:0051259,GO:0006457,GO:0009408,GO:0042542,GO:0009651	cytoplasm|protein self-association|unfolded protein binding|protein complex oligomerization|protein folding|response to heat|response to hydrogen peroxide|response to salt stress
LOC103927565	19248.58047643913	8870.608653162752	29626.552299715488	3.339612288446551	1.7396806230577166	3.4700214035998634e-109	2.439763585404226e-106	Up	626.5824192852522	620.1397455881593	604.8587616830099	186.0034578078236	211.0119118635371	164.45815391234578	103937097.0	DGR2	protein_coding	Protein DUF642 L-GALACTONO-1,4-LACTONE-RESPONSIVE GENE 2			GO:0005576,GO:0009505,GO:0009506,GO:0009536,GO:0010015	extracellular region|plant-type cell wall|plasmodesma|plastid|root morphogenesis
LOC103927583	310.7849129362804	160.4081261563854	461.1616997161752	2.8775742271644917	1.5248531432249044	2.8459099635204684e-20	1.3022070875937226e-18	Up	15.9407628048805	13.389144129176705	13.522538629556747	4.594709996245213	4.894611051205024	5.600074144334264	103927583.0	CV	protein_coding	Protein CHLOROPLAST VESICULATION			GO:0009941,GO:0031969,GO:0009535,GO:0097708,GO:0005773,GO:1904821,GO:0010150,GO:0009735,GO:0006979,GO:1902074,GO:0009414	chloroplast envelope|chloroplast membrane|chloroplast thylakoid membrane|intracellular vesicle|vacuole|chloroplast disassembly|leaf senescence|response to cytokinin|response to oxidative stress|response to salt|response to water deprivation
LOC103927697	1451.4734809091085	713.1962495888052	2189.75071222941	3.0727548401700524	1.61953266605872	1.2761063804227672e-41	1.876852991247301e-39	Up	28.40322319948554	28.25036113022001	27.013979199270267	8.098599950430119	8.12581912797709	11.353588105408445	103927697.0	PAP15	protein_coding	Purple acid phosphatase 15			GO:0005576,GO:0008707,GO:0003993,GO:0046872,GO:0009846,GO:0009845	extracellular region|4-phytase activity|acid phosphatase activity|metal ion binding|pollen germination|seed germination
LOC103927704	1051.1716434389227	638.9486638057566	1463.3946230720887	2.2886505765280414	1.1944972138803922	4.419242961386314e-23	2.403651261280817e-21	Up	15.741451006092428	16.530273702522074	16.117407833158765	8.508050003667272	6.759885319104638	6.1048228741770005	103927704.0	SFH9	protein_coding	Phosphatidylinositol/phosphatidylcholine transfer protein SFH9			GO:0000139,GO:0005886,GO:0015031	Golgi membrane|plasma membrane|protein transport
LOC103927774	3889.516823526052	2165.301059863336	5613.732587188766	2.5924571014385114	1.3743201163079417	4.170304235670009e-94	2.3572031412090076e-91	Up	80.44576550367121	85.1924310742177	80.0258830373523	31.54761912243709	32.48681186224741	31.89126141355261	103927774.0		protein_coding	Tubulin beta-6 chain OS=Gossypium hirsutum OX=3635 PE=2 SV=1	pxb04145,pxb04814	Phagosome|Motor proteins	GO:0005737,GO:0005874,GO:0005525,GO:0003924,GO:0046872,GO:0005200,GO:0000226,GO:0000278	cytoplasm|microtubule|GTP binding|GTPase activity|metal ion binding|structural constituent of cytoskeleton|microtubule cytoskeleton organization|mitotic cell cycle
LOC103927791	24.2075075658218	11.157325064072518	37.25769006757108	3.342797084499137	1.7410557826933395	0.0043569895166147	0.0189165440123934	Up	0.4655021727714013	0.7556282220772962	0.4872289142052758	0.2310881910448411	0.0452917160512309	0.2396283792676506	103927791.0	RD21B	protein_coding	Probable cysteine protease RD21B			GO:0005783,GO:0005615,GO:0005764,GO:0099503,GO:0005773,GO:0004197,GO:0051603	endoplasmic reticulum|extracellular space|lysosome|secretory vesicle|vacuole|cysteine-type endopeptidase activity|proteolysis involved in protein catabolic process
LOC103927792	99.0958345682552	132.3664401410226	65.82522899548785	0.4962908609815258	-1.0107422067202465	0.002752721352603	0.0127556178157029	Down	0.6501030344117895	1.4084038333564943	0.8154102490542157	2.654264131493123	1.4519376062373923	1.7341270058838554	103927792.0		protein_coding
LOC103927804	38.74948809996844	14.657218761212382	62.84175743872445	4.285540476254649	2.0994771630871667	3.0174263278187933e-06	2.955601384710579e-05	Up	2.374802917266053	2.0820289360534465	2.3292047948552828	0.7141522756617337	0.3199291337005276	0.5642245902278148	103927804.0	SN2	protein_coding	Snakin-2			GO:0005576,GO:0006952	extracellular region|defense response
LOC103927848	96.10194863396627	63.645831207238864	128.55806606069368	2.022994788364968	1.0164926032329726	0.0001454363423135	0.0009784733695984	Up	3.075633501910481	3.061262327776664	3.064793081248183	1.3074231424903822	1.484459915260106	1.8201209800606075			protein_coding
LOC103927851	241.2987767635273	127.8386281550984	354.758925371956	2.770163977099134	1.4699713776989658	8.349979100131092e-10	1.4259765848310363e-08	Up	4.036794997991322	3.942973839323756	3.0408689909256497	1.3111958971344917	1.8717749201714853	0.8442024476484645	103927851.0	PBL28	protein_coding	Probable serine/threonine-protein kinase PBL28			GO:0005886,GO:0005524,GO:0106310,GO:0004674,GO:0000976,GO:0006952,GO:0006468	plasma membrane|ATP binding|protein serine kinase activity|protein serine/threonine kinase activity|transcription cis-regulatory region binding|defense response|protein phosphorylation
LOC103927867	28.165244448332768	42.35586777781143	13.974621118854136	0.3288770709373638	-1.6043796668237298	0.0026503720821281	0.0123388688649076	Down	0.1326372603171867	0.2290467568352745	0.094655414538802	0.3086475713558431	0.5592225864549732	0.5348459213272424	103927867.0	LRK10	protein_coding	Rust resistance kinase Lr10			GO:0005886,GO:0005524,GO:0106310,GO:0004674,GO:0006468	plasma membrane|ATP binding|protein serine kinase activity|protein serine/threonine kinase activity|protein phosphorylation
LOC103927891	137.51615181685085	187.8894471424049	87.14285649129681	0.4634648026762727	-1.1094683157615248	2.7462320780471096e-06	2.7195339097857795e-05	Down	2.7810212958733187	2.4167171448648843	2.5039329416984173	6.234859867516353	6.080855951013034	4.494907463801848	103937964.0	OHP2	protein_coding	Light-harvesting complex-like protein OHP2, chloroplastic			GO:0009507,GO:0009534,GO:0009535,GO:0005634,GO:0010207,GO:0009642	chloroplast|chloroplast thylakoid|chloroplast thylakoid membrane|nucleus|photosystem II assembly|response to light intensity
LOC103927903	17.496322165702225	6.227315475348977	28.76532885605546	4.632477893912177	2.211784091758344	0.0006138628184034	0.0034875489684895	Up	0.2387485442858929	0.2188291002761842	0.3232866448272474	0.0512832980710743	0.053606283417111	0.06617774399401	103927903.0	IP5P3	protein_coding	Type IV inositol polyphosphate 5-phosphatase 3			GO:0004445,GO:0034485,GO:0004439,GO:0046855,GO:0046856	inositol-polyphosphate 5-phosphatase activity|phosphatidylinositol-3,4,5-trisphosphate 5-phosphatase activity|phosphatidylinositol-4,5-bisphosphate 5-phosphatase activity|inositol phosphate dephosphorylation|phosphatidylinositol dephosphorylation
LOC103927979	675.1959698092535	350.12818447998103	1000.2637551385257	2.8573722719304007	1.5146890096309558	0.0021132843693084	0.0102052443961497	Up	11.160865660191217	12.27599865984062	11.58934117796519	4.289966410934909	1.8213823692643585	6.269842487825263	103927979.0	BON3	protein_coding	Protein BONZAI 3			GO:0005886,GO:0005544,GO:0046872,GO:0071277,GO:0006952,GO:0060548,GO:0090332	plasma membrane|calcium-dependent phospholipid binding|metal ion binding|cellular response to calcium ion|defense response|negative regulation of cell death|stomatal closure
LOC103927980	23.10526417056528	8.293918818833632	37.9166095222969	4.551635654312612	2.186385078568529	0.008526574763646	0.0331216238662747	Up	0.0768468670692453	0.8161310226355772	1.2613450922027007	0.2145876550571769	0.2430001776687201	0.0197793815848018	103927980.0	CTOMT1	protein_coding	Cathecol O-methyltransferase 1	pxb00380,pxb00940	Tryptophan metabolism|Phenylpropanoid biosynthesis	GO:0008171,GO:0046983,GO:0008757,GO:0019438,GO:0032259	O-methyltransferase activity|protein dimerization activity|S-adenosylmethionine-dependent methyltransferase activity|aromatic compound biosynthetic process|methylation
LOC103927983	37.25121103137413	21.672929395241063	52.829492667507175	2.450221536937493	1.2929121964898334	0.0094242594408333	0.0358976119055105	Up	0.7928293490141158	1.1705889961271942	1.1315913870656982	0.2213901455633122	0.3085579733288469	0.7550365662025528	103927983.0	CTOMT1	protein_coding	Cathecol O-methyltransferase 1	pxb00380,pxb00940	Tryptophan metabolism|Phenylpropanoid biosynthesis	GO:0008171,GO:0046983,GO:0008757,GO:0019438,GO:0032259	O-methyltransferase activity|protein dimerization activity|S-adenosylmethionine-dependent methyltransferase activity|aromatic compound biosynthetic process|methylation
LOC103927999	292.92483798210253	411.9586836905338	173.89099227367132	0.4220295689795658	-1.244584011770724	4.228719424097258e-12	9.560885869682484e-11	Down	1.121122380328561	1.3803627961184002	1.23994947207924	3.2458251975403387	2.457869609060144	3.2603790359367006	103927999.0	FAO1	protein_coding	Long-chain-alcohol oxidase FAO1			GO:0016020,GO:0050660,GO:0046577,GO:0006066,GO:0009409	membrane|flavin adenine dinucleotide binding|long-chain-alcohol oxidase activity|alcohol metabolic process|response to cold
LOC103928030	9.734271524562423	2.344921201687267	17.123621847437576	7.374739427358976	2.8825920753281795	0.0054292889733781	0.0227661725349972	Up	0.2442723943244379	0.9807446565290204	0.3195918849004639	0.0	0.0891256521185709	0.125745058510261	103928030.0	LTPG20	protein_coding	Non-specific lipid transfer protein GPI-anchored 20			GO:0009941,GO:0005886	chloroplast envelope|plasma membrane
LOC103928035	25.11621564386053	12.057373706958526	38.175057580762505	3.166827008686703	1.6630380607584927	0.0018725874463791	0.0091929629286056	Up	0.6611213416546391	0.7512911179822458	0.9943384162417606	0.1985074431795074	0.3527487373385403	0.2195664684452426	103928035.0		protein_coding	Isoflavone reductase homolog OS=Lupinus albus OX=3870 PE=2 SV=1	pxb00999	Biosynthesis of various plant secondary metabolites	GO:0016491,GO:0009807	oxidoreductase activity|lignan biosynthetic process
LOC103928065	89.28806098968381	53.75994474532385	124.81617723404376	2.322953212853198	1.2159600967793391	7.770647091059595e-05	0.0005590328018317	Up	1.7097342515180114	2.7377557689183534	1.9226398293986309	0.932349460055916	0.7225350784745331	1.1201611356274244	103928065.0	UGT74AC1	protein_coding	Mogroside IE synthase			GO:0035251	UDP-glucosyltransferase activity
LOC103928108	15166.71718894537	9825.795158508554	20507.63921938217	2.0871234370792746	1.0615159271848322	7.0793536282661135e-71	2.721020360560364e-68	Up	635.5987802193142	616.947604948062	640.204313652969	293.6283344369131	325.7966800107302	298.83345269195286	103928108.0	LRR2	protein_coding	Leucine-rich repeat protein 2			GO:0006952	defense response
LOC103928193	452.9087564108177	182.31552406668072	723.5019887549543	3.973166372771687	1.99028920624936	1.3677686085414405e-42	2.1545718949958528e-40	Up	10.998682584008558	9.22172244408848	10.727121255896549	2.3842821936442355	2.6049288661027523	2.905415314960589	103928193.0	ITPK3	protein_coding	Inositol-tetrakisphosphate 1-kinase 3	pxb00562,pxb04070	Inositol phosphate metabolism|Phosphatidylinositol signaling system	GO:0005737,GO:0005634,GO:0005524,GO:0047325,GO:0052726,GO:0052725,GO:0000287,GO:0052746,GO:0032957,GO:0009611	cytoplasm|nucleus|ATP binding|inositol tetrakisphosphate 1-kinase activity|inositol-1,3,4-trisphosphate 5-kinase activity|inositol-1,3,4-trisphosphate 6-kinase activity|magnesium ion binding|inositol phosphorylation|inositol trisphosphate metabolic process|response to wounding
LOC103928220	345.5536254192491	181.81062911781527	509.2966217206826	2.800698669192513	1.4857867703287744	1.122513773002744e-22	5.9156681050000186e-21	Up	5.687826965087893	5.022286423150224	5.723726942666675	1.9713679654802985	2.113775171852864	1.854552492403568	103962337.0	INVA	protein_coding	Alkaline/neutral invertase A, mitochondrial			GO:0005739,GO:0033926,GO:0004575,GO:0042542,GO:0048364,GO:0005987	mitochondrion|glycopeptide alpha-N-acetylgalactosaminidase activity|sucrose alpha-glucosidase activity|response to hydrogen peroxide|root development|sucrose catabolic process
LOC103928228	7032.589803861783	11226.82744840708	2838.352159316489	0.2528043314582871	-1.9839069125438	1.2082651942098968e-151	1.8331926712362477e-148	Down	87.71772260920038	91.05081241382452	88.03501909102259	332.4825262092798	398.3856202244349	338.0224512544173	103928228.0		protein_coding
LOC103928234	215.91550197202372	106.74078192423474	325.0902220198127	3.044427336225528	1.6061708794006528	1.6257784955829294e-15	5.012440287932524e-14	Up	7.324257851352423	8.197784807602687	6.194835215436736	2.0831048125271066	2.8153062743167765	2.3273684822872887	103928234.0		protein_coding
LOC103928264	78.31444122667413	52.028582379193296	104.60030007415492	2.009791867212416	1.007046104544525	0.000847448915475	0.004621530436322	Up	1.6717112077797902	1.1796147942188808	1.6043820053598838	0.7914301466942015	0.7992362695745501	0.6528335646386576	103955301.0	MYB61	protein_coding	Transcription factor MYB61			GO:0005634,GO:0003700,GO:0000976,GO:0010087,GO:0010119,GO:0048364,GO:0010214,GO:0010089	nucleus|DNA-binding transcription factor activity|transcription cis-regulatory region binding|phloem or xylem histogenesis|regulation of stomatal movement|root development|seed coat development|xylem development
LOC103928300	20.72655524303121	31.63801733880355	9.815093147258905	0.3096332466851599	-1.6913677065684218	0.0074923656686136	0.0296883058596735	Down	0.0407774383559137	0.2112514986770003	0.1422689171419555	0.493424380749062	0.3438500537762916	0.447811453429823	103928300.0	SRS5	protein_coding	Protein SHI RELATED SEQUENCE 5			GO:0005634,GO:0003677,GO:0003700,GO:0046872,GO:0043565,GO:0048653,GO:0009851,GO:0009734,GO:0009640,GO:0009555,GO:0045893	nucleus|DNA binding|DNA-binding transcription factor activity|metal ion binding|sequence-specific DNA binding|anther development|auxin biosynthetic process|auxin-activated signaling pathway|photomorphogenesis|pollen development|positive regulation of DNA-templated transcription
LOC103928316	13342.985594027468	7008.00543025765	19677.96575779728	2.807913778955136	1.4894986362893314	8.174580387205063e-143	1.0245592557476538e-139	Up	383.0204752720026	386.998166033581	380.2415518598066	141.60502058148342	133.20199265090773	139.76739531534923	103928316.0	RD19C	protein_coding	Probable cysteine protease RD19C	pxb04626	Plant-pathogen interaction	GO:0005615,GO:0005764,GO:0000323,GO:0000325,GO:0005773,GO:0004197,GO:0051603	extracellular space|lysosome|lytic vacuole|plant-type vacuole|vacuole|cysteine-type endopeptidase activity|proteolysis involved in protein catabolic process
LOC103928343	807.6887670738561	1138.1080976003548	477.26943654735743	0.4192387389418075	-1.2541560624179575	1.2890861773959867e-28	1.0237048825287631e-26	Down	14.485716020967889	14.31295433555723	12.394008934540803	31.61515517822925	32.25159633909228	35.57046714439824	103928343.0	AHP1	protein_coding	Histidine-containing phosphotransfer protein 1	pxb04075	Plant hormone signal transduction	GO:0005737,GO:0005829,GO:0005634,GO:0009927,GO:0043424,GO:0009736,GO:0009553,GO:0009825,GO:0000160,GO:0016310	cytoplasm|cytosol|nucleus|histidine phosphotransfer kinase activity|protein histidine kinase binding|cytokinin-activated signaling pathway|embryo sac development|multidimensional cell growth|phosphorelay signal transduction system|phosphorylation
LOC103928345	41.53148526421448	17.199624377631675	65.86334615079726	3.821463774447837	1.9341253543963188	4.059064945488618e-05	0.0003107726265465	Up	2.204493445835979	1.1886740092360144	0.9845986219865182	0.5234558497578996	0.2845267820291146	0.3473925727240757	103928345.0	GID1C	protein_coding	Gibberellin receptor GID1C	pxb04075	Plant hormone signal transduction	GO:0005737,GO:0005634,GO:0010331,GO:0016787,GO:0048444,GO:0048530,GO:0010476,GO:0010629,GO:0009939,GO:0010325,GO:0009739	cytoplasm|nucleus|gibberellin binding|hydrolase activity|floral organ morphogenesis|fruit morphogenesis|gibberellin mediated signaling pathway|negative regulation of gene expression|positive regulation of gibberellic acid mediated signaling pathway|raffinose family oligosaccharide biosynthetic process|response to gibberellin
LOC103928348	48.53509685089772	78.65122458803934	18.418969113756148	0.2344927008234167	-2.092385078968679	3.913274224952796e-07	4.554217040077281e-06	Down	0.2944621542439277	0.37047612469308	0.480320747782015	1.4878952392445643	2.1692238866555136	1.2992694692401974	103928348.0		protein_coding
LOC103928364	584.8388229918299	793.1154634764057	376.56218250725465	0.4745422328587478	-1.0753916063247693	9.192280527772575e-12	2.0029166347248688e-10	Down	3.0889110362738403	3.499941222642176	3.4634027393008164	8.608679978411098	7.337748685338703	5.476979592560073	103928364.0	BGAL3	protein_coding	Beta-galactosidase 3			GO:0048046,GO:0009505,GO:0005886,GO:0005773,GO:0004565,GO:0030246,GO:0005975	apoplast|plant-type cell wall|plasma membrane|vacuole|beta-galactosidase activity|carbohydrate binding|carbohydrate metabolic process
LOC103928381	1385.3493310293666	568.3971316040581	2202.301530454673	3.878097256873876	1.9553489845303709	4.196399428361028e-55	1.0080800526780277e-52	Up	100.35231386458872	89.02289821991434	86.1037751573972	21.1163056172367	21.208020239896765	29.631339403102597	103928381.0		protein_coding	Thioredoxin H-type OS=Ricinus communis OX=3988 PE=3 SV=1			GO:0005737	cytoplasm
LOC103928387	7723.935642246974	4965.65769939349	10482.213585100457	2.1109915844022256	1.0779208273040286	0.0031740425414952	0.0144227812647671	Up	409.505471746814	408.2011899542964	406.8792913765348	182.85786931850225	117.29968788526766	286.1708209594772	103928387.0	ARG2	protein_coding	Indole-3-acetic acid-induced protein ARG2
LOC103928448	66.90537747471063	35.88115014517421	97.92960480424703	2.7397272624610456	1.4540322812590063	0.0002215273123035	0.0014203665106258	Up	1.3045516773423744	1.950513237244352	1.5241390355039752	0.3996362331476997	0.3856048622272865	0.9860722190319962	103928448.0	PER63	protein_coding	Peroxidase 63	pxb00940	Phenylpropanoid biosynthesis	GO:0005576,GO:0020037,GO:0140825,GO:0046872,GO:0042744,GO:0006979	extracellular region|heme binding|lactoperoxidase activity|metal ion binding|hydrogen peroxide catabolic process|response to oxidative stress
LOC103928497	74.98808364883355	46.907908887776486	103.06825840989052	2.197084336892998	1.135590249862243	0.000254496724413	0.0016099137754343	Up	0.8142843504250686	0.7920410563907557	0.9250272570921227	0.4717774298941539	0.299122305917326	0.3935087356551102	103928497.0	PMA1	protein_coding	Plasma membrane ATPase 1	pxb00190	Oxidative phosphorylation	GO:0005886,GO:0005524,GO:0016887,GO:0046872,GO:0008553,GO:0120029	plasma membrane|ATP binding|ATP hydrolysis activity|metal ion binding|P-type proton-exporting transporter activity|proton export across plasma membrane
LOC103928540	1452.350529344178	2292.7483782051145	611.9526804832425	0.2668306401498925	-1.906003754248632	2.1901480110966455e-50	4.324342240813905e-48	Down	12.229337032324407	11.590111717864325	11.121752708035457	44.23760675462422	53.40322703175161	34.98739250096802	103928540.0	BZIP44	protein_coding	bZIP transcription factor 44			GO:0005634,GO:0003700,GO:0046982,GO:0043565,GO:0000976,GO:0045893,GO:0009845	nucleus|DNA-binding transcription factor activity|protein heterodimerization activity|sequence-specific DNA binding|transcription cis-regulatory region binding|positive regulation of DNA-templated transcription|seed germination
LOC103928627	96.06771734773386	44.857834307101726	147.2776003883659	3.2748901416887546	1.7114465113220991	2.2406019961366774e-07	2.7195719470581896e-06	Up	3.1703687967094063	1.8488674404782377	2.5221376293327027	0.9030338599047616	0.9776507826222248	0.4459079727556093	103937527.0		protein_coding
LOC103928713	237.71018236329655	338.8820771628544	136.53828756373898	0.4024608326288631	-1.31307970749021	1.016677477456918e-11	2.1986317811440796e-10	Down	1.3433931686149083	1.4115203300872037	1.062222396487668	3.5399583866584914	2.7614240907438927	3.2823978963961604	103928713.0	SBT1.7	protein_coding	Subtilisin-like protease SBT1.7			GO:0048046,GO:0005576,GO:0099503,GO:0004252,GO:0080001,GO:0048359,GO:0006508,GO:0010214	apoplast|extracellular region|secretory vesicle|serine-type endopeptidase activity|mucilage extrusion from seed coat|mucilage metabolic process involved in seed coat development|proteolysis|seed coat development
LOC103928760	59.643446296509545	27.7560884544336	91.53080413858544	3.312141154103081	1.7277641577361282	1.3328524535779729e-05	0.0001139108736415	Up	0.996075723649218	0.7179502592843741	1.2156405859843131	0.1612433540820556	0.3265602242324288	0.4124324100311465	103928760.0	FAO2	protein_coding	Long-chain-alcohol oxidase FAO2			GO:0016020,GO:0050660,GO:0046577	membrane|flavin adenine dinucleotide binding|long-chain-alcohol oxidase activity
LOC103928770	65.07497072767549	39.13677141631001	91.01317003904092	2.3259143763402768	1.2177979879964431	0.0038274084177939	0.016953396198486	Up	1.3011251826151131	0.8258760478884509	1.0261304769403594	0.665553928580973	0.1710741639514964	0.5310009692778855	103928770.0	IRE4	protein_coding	Probable serine/threonine protein kinase IRE4			GO:0005524,GO:0046872,GO:0106310,GO:0004674,GO:0035556,GO:0018105	ATP binding|metal ion binding|protein serine kinase activity|protein serine/threonine kinase activity|intracellular signal transduction|peptidyl-serine phosphorylation
LOC103928957	8.703078201668559	0.6437733532314972	16.76238305010561	25.78646471362183	4.688542090203923	0.0006551911185709	0.0036903466930526	Up	0.9454013199584128	0.1959097518085905	0.4197992331703064	0.0	0.0613228045504638	0.0	103928957.0		protein_coding
LOC103928990	107.015678640513	59.35730655747145	154.67405072355447	2.604886408071632	1.3812204619145951	2.67159639690596e-07	3.200918924921368e-06	Up	3.1366095490108497	4.118196897678752	3.69081974078974	1.2034837677880317	1.7472195944045346	1.3065064793386634	103928990.0		protein_coding
LOC103929041	6.184636958127429	0.3448152929600053	12.024458623294851	34.18872810251371	5.0954488471606325	0.0011957169659489	0.0062432408942962	Up	0.2058192898562828	0.4975912274739387	0.1088008343895254	0.0	0.0	0.0235445340228065	103929041.0	LRR1	protein_coding	Leucine-rich repeat protein 1			GO:0005737,GO:0098542	cytoplasm|defense response to other organism
LOC103929044	1355.1572536035662	660.8257135204087	2049.4887936867226	3.102778629031977	1.6335607699602792	4.3706379763665474e-37	5.338660209521968e-35	Up	78.94512065704905	70.3713950676201	77.1097530909399	26.164144086898983	18.9844904690718	28.67042860044843	103929044.0	GILP	protein_coding	GSH-induced LITAF domain protein			GO:0005886,GO:0008270,GO:0071456,GO:0034051	plasma membrane|zinc ion binding|cellular response to hypoxia|negative regulation of plant-type hypersensitive response
LOC103929049	56.58164957667943	82.53446043590671	30.62883871745218	0.372255970227716	-1.4256331080038305	0.0134188258157882	0.0481124989790705	Down	0.8597243253371818	0.3711571469811187	0.931663811561556	0.4890313574161823	1.2779576651434557	4.130594187626127	103929049.0	TIFY9	protein_coding	Protein TIFY 9	pxb04075	Plant hormone signal transduction	GO:0005634,GO:0042803,GO:0006952,GO:0031347,GO:2000022,GO:0010112,GO:0009753,GO:0009611	nucleus|protein homodimerization activity|defense response|regulation of defense response|regulation of jasmonic acid mediated signaling pathway|regulation of systemic acquired resistance|response to jasmonic acid|response to wounding
LOC103929086	20.762948958445328	0.6356014041048232	40.8902965127858	63.04704799086286	5.978356916691518	1.649250253983016e-06	1.7101775925024605e-05	Up	0.1488879168353027	0.5142189216142499	1.3379951076970442	0.0153983524775444	0.0160958533892227	0.0	103929086.0	TAR4	protein_coding	Tryptophan aminotransferase-related protein 4			GO:0016020,GO:0016846,GO:0008483,GO:0006520	membrane|carbon-sulfur lyase activity|transaminase activity|amino acid metabolic process
LOC103929087	153.82231614409406	234.56979748874065	73.0748347994475	0.3121102095666607	-1.67987254426183	8.866361311324605e-13	2.144216422160691e-11	Down	0.9925950207447052	0.9670472482247952	1.240505280755274	3.102680957611848	3.127908835983958	4.163959245684497	103929087.0	CK1	protein_coding	Probable choline kinase 1	pxb00564	Glycerophospholipid metabolism	GO:0005737,GO:0005524,GO:0004103,GO:0004305,GO:0006656,GO:0006646,GO:0016310,GO:0009611	cytoplasm|ATP binding|choline kinase activity|ethanolamine kinase activity|phosphatidylcholine biosynthetic process|phosphatidylethanolamine biosynthetic process|phosphorylation|response to wounding
LOC103929091	61.415106095303365	22.9262010741616	99.90401111644508	4.3832115917784105	2.131988324092156	1.751768147362886e-07	2.166375820850704e-06	Up	0.6347812171405574	0.5522275426742147	0.5812152888376625	0.1059080851617267	0.0699192098901457	0.2342870762556769	103929091.0	N	protein_coding	TMV resistance protein N			GO:0005737,GO:0043531,GO:0005524,GO:0050135,GO:0061809,GO:0050832,GO:0009626,GO:0007165	cytoplasm|ADP binding|ATP binding|NAD(P)+ nucleosidase activity|NAD+ nucleotidase, cyclic ADP-ribose generating|defense response to fungus|plant-type hypersensitive response|signal transduction
LOC103929122	36.5906440714969	4.312339313907832	68.86894882908594	16.111529870645537	4.010021586573113	1.1887097123423444e-10	2.2921026674041973e-09	Up	1.5902415266352496	1.79185230727532	0.6620027647356891	0.0740100004917816	0.0386812199223662	0.143257601882987	103929122.0	GAPC	protein_coding	Glyceraldehyde-3-phosphate dehydrogenase, cytosolic	pxb00010,pxb00710	Glycolysis / Gluconeogenesis|Carbon fixation in photosynthetic organisms	GO:0005737,GO:0004365,GO:0051287,GO:0050661,GO:0006006,GO:0006096	cytoplasm|glyceraldehyde-3-phosphate dehydrogenase (NAD+) (phosphorylating) activity|NAD binding|NADP binding|glucose metabolic process|glycolytic process
LOC103929202	141.5767931966679	198.75285636404843	84.4007300292873	0.4247132432538723	-1.23543899990865	5.922155967407618e-06	5.447287494335017e-05	Down	1.238530062554714	2.70304791180732	2.632792604581016	5.175454114849628	5.230412312261115	5.2632858614086615	103929917.0		non_coding
LOC103929217	128.32819335069237	72.42643332091359	184.22995338047107	2.544711370223188	1.3475020302256129	7.822830148218918e-09	1.1690447106413002e-07	Up	10.603266679158576	9.264082388648722	11.343574993451922	4.161212277650424	4.126641478717777	4.130594187626127			non_coding
LOC103929240	26.73117794207015	7.941632759986564	45.52072312415371	5.761480613069293	2.5264396100425603	5.743618682189269e-05	0.0004253051522	Up	0.6719976961924974	1.118251703236081	0.9494423071442422	0.1895444868257324	0.0198130304857716	0.2725484586104159	103929240.0	NAC021	protein_coding	NAC domain-containing protein 21/22			GO:0005634,GO:0003677,GO:0003700,GO:0009734,GO:0048527	nucleus|DNA binding|DNA-binding transcription factor activity|auxin-activated signaling pathway|lateral root development
LOC103929272	143.40339134727503	192.32828606931145	94.47849662523872	0.4918371633732867	-1.0237473453362596	8.015195902862654e-05	0.0005746183842124	Down	1.3522636228351872	0.7182143751248017	1.1028926216109958	1.7981281408205687	2.4766206269005178	2.269669739492211	103929272.0	KAS2	protein_coding	3-oxoacyl-[acyl-carrier-protein] synthase II, chloroplastic	pxb00061,pxb00780	Fatty acid biosynthesis|Biotin metabolism	GO:0009507,GO:0009570,GO:0005829,GO:0009536,GO:0004315,GO:0009631,GO:0009793,GO:0006633,GO:0006636	chloroplast|chloroplast stroma|cytosol|plastid|3-oxoacyl-[acyl-carrier-protein] synthase activity|cold acclimation|embryo development ending in seed dormancy|fatty acid biosynthetic process|unsaturated fatty acid biosynthetic process
LOC103929282	4886.412094914916	3035.3545656536853	6737.469624176145	2.219992033141206	1.150554499202275	6.800603723199053e-56	1.6755641327235823e-53	Up	134.0894434996398	133.84624160371632	131.05899687095385	59.81290951616296	56.55662020713106	65.53939145107002	103929282.0	P58A	protein_coding	DnaJ protein P58IPK homolog A			GO:0005788	endoplasmic reticulum lumen
LOC103929343	1702.3469234849756	2433.8236061693083	970.870240800643	0.3988558193183268	-1.3260607678532987	4.467855640947065e-52	9.401085734421975e-50	Down	14.01767174333112	14.818807723561877	14.136124609736994	38.11148399847999	33.980177769406126	36.91226683945047	103929343.0	STR4	protein_coding	Rhodanese-like domain-containing protein 4, chloroplastic			GO:0009507,GO:0009941,GO:0009534,GO:0009535,GO:0098807,GO:0005829,GO:0009772	chloroplast|chloroplast envelope|chloroplast thylakoid|chloroplast thylakoid membrane|chloroplast thylakoid membrane protein complex|cytosol|photosynthetic electron transport in photosystem II
LOC103929358	56.762237950379706	85.32329270024333	28.20118320051612	0.3298369352068878	-1.6001751337826984	4.414561681160341e-05	0.0003352438608609	Down	0.8266269569439194	0.8832494585060537	0.4424362944358279	2.2120998456848766	1.6085576224617448	2.765919005315846	103929358.0	CENH3	protein_coding	Histone H3-like centromeric protein CENH3			GO:0000785,GO:0000775,GO:0000776,GO:0000786,GO:0005634,GO:0003677,GO:0046982,GO:0030527,GO:0051301,GO:0034508,GO:0009567,GO:0051321,GO:0051307	chromatin|chromosome, centromeric region|kinetochore|nucleosome|nucleus|DNA binding|protein heterodimerization activity|structural constituent of chromatin|cell division|centromere complex assembly|double fertilization forming a zygote and endosperm|meiotic cell cycle|meiotic chromosome separation
LOC103929433	1929.6629688744813	957.8185149076836	2901.507422841278	3.0298331302343224	1.5992383386444964	1.8095371164218033e-09	2.9688973508873837e-08	Up	21.97190690168142	24.2337266959542	22.83730469067345	6.759710001018765	5.8751984605525625	10.41947953110958	103929433.0	LRX4	protein_coding	Leucine-rich repeat extensin-like protein 4			GO:0005576,GO:0009505,GO:0009506,GO:0005199,GO:0071555	extracellular region|plant-type cell wall|plasmodesma|structural constituent of cell wall|cell wall organization
LOC103929437	872.6667726288102	1251.4384251035044	493.8951201541165	0.3948022622803301	-1.340797838195224	1.300403659128023e-37	1.6441551000738385e-35	Down	16.935024794186788	14.952254578454689	16.20809287410772	38.91720593524376	42.05848418251023	42.401309026102254	103929437.0	MBF1C	protein_coding	Multiprotein-bridging factor 1c			GO:0005737,GO:0005730,GO:0005634,GO:0003677,GO:0003700,GO:0003713,GO:0071456,GO:0009873,GO:0045893,GO:0009737,GO:0009408,GO:0009414	cytoplasm|nucleolus|nucleus|DNA binding|DNA-binding transcription factor activity|transcription coactivator activity|cellular response to hypoxia|ethylene-activated signaling pathway|positive regulation of DNA-templated transcription|response to abscisic acid|response to heat|response to water deprivation
LOC103929512	588.3962313120162	946.1095001704756	230.6829624535572	0.2435396595923838	-2.037771365543884	1.802589134528198e-51	3.738362372737006e-49	Down	3.7473698167521015	3.7091053093661297	2.927935278146292	15.31343133099057	13.769057856617811	14.02088734214621	103929512.0	CYP77A3	protein_coding	Cytochrome P450 77A3	pxb00073	Cutin, suberine and wax biosynthesis	GO:0016020,GO:0020037,GO:0005506,GO:0016709	membrane|heme binding|iron ion binding|oxidoreductase activity, acting on paired donors, with incorporation or reduction of molecular oxygen, NAD(P)H as one donor, and incorporation of one atom of oxygen
LOC103929548	18.326534475987607	7.2846899705732495	29.368378981401943	4.0526154310604845	2.0188532787586912	0.0019524245051062	0.0095281092278141	Up	0.7249322374384669	1.3520095915328023	1.0691724682183326	0.2024305151791024	0.1763333609109187	0.4104938323106711	103929548.0	GAST1	protein_coding	Protein GAST1			GO:0005576	extracellular region
LOC103929591	98.34503650125492	4.5016517795131845	192.1884212229965	42.179171171121325	5.398458841060663	2.9075460717671087e-31	2.5631752480376276e-29	Up	4.137860167476517	4.310492368451938	4.256500935629239	0.1873716597816325	0.0435242344492316	0.0690831083644787	103929591.0	TOM2AH3	protein_coding	Tetraspanin-19			GO:0005774	vacuolar membrane
LOC103929594	231.4283613076116	341.51105368241934	121.3456689328039	0.355516340318974	-1.4920122240570648	0.0043828139754626	0.0190132999955849	Down	2.139758320839208	1.1009817083782771	1.9806242052058909	3.048507163113864	3.682288406577853	8.137551542425351	103929594.0	AATL1	protein_coding	Lysine histidine transporter-like 8			GO:0016020,GO:0005886,GO:0015171,GO:0003333	membrane|plasma membrane|amino acid transmembrane transporter activity|amino acid transmembrane transport
LOC103929599	346.1281374412294	475.3376773859336	216.91859749652545	0.4568979839374011	-1.130056018219597	1.0367544663179311e-10	2.00985346338581e-09	Down	3.5283543999319065	2.7418476425988123	4.402504325254272	8.179515408253241	7.999454124634648	7.487973699736035	103929599.0		protein_coding	Endochitinase OS=Pisum sativum OX=3888 PE=2 SV=1	pxb00520,pxb04016	Amino sugar and nucleotide sugar metabolism|MAPK signaling pathway - plant	GO:0008061,GO:0004568,GO:0016998,GO:0006032,GO:0006952,GO:0000272	chitin binding|chitinase activity|cell wall macromolecule catabolic process|chitin catabolic process|defense response|polysaccharide catabolic process
LOC103929713	890.9074845123425	392.7755716285595	1389.039397396125	3.540422855190894	1.8239216808320944	1.851555850913048e-51	3.812485751019315e-49	Up	18.74655520027271	19.69076575459393	20.358748696853205	5.158816806793621	5.030209740367603	6.634999215640987	103929713.0	RIPK	protein_coding	Serine/threonine-protein kinase RIPK			GO:0005886,GO:0005524,GO:0106310,GO:0004674,GO:0042742,GO:0006468	plasma membrane|ATP binding|protein serine kinase activity|protein serine/threonine kinase activity|defense response to bacterium|protein phosphorylation
LOC103929777	443.04821459727685	600.5080629626701	285.58836623188364	0.4755212392640539	-1.0724183140610368	3.3855957503365037e-10	6.084574108163989e-09	Down	2.099182919337548	2.0929287551045865	2.494888030409922	5.839651153113707	4.639786156101076	3.743377530409232	103929777.0	At5g43745	protein_coding	Putative ion channel POLLUX-like 2			GO:0009507,GO:0009941,GO:0009536,GO:0042170,GO:0006811	chloroplast|chloroplast envelope|plastid|plastid membrane|ion transport
LOC103929802	4076.246262507673	2677.8331477710344	5474.659377244308	2.044628678225638	1.0318388613950504	1.3066683866220791e-39	1.7519688177281244e-37	Up	88.91679354641373	90.73332284155514	89.31977874230489	45.66019030944514	40.09449847600112	47.355114166918575	103929802.0	ASPG1	protein_coding	Protein ASPARTIC PROTEASE IN GUARD CELL 1			GO:0005783,GO:0004190,GO:0070001,GO:0003677,GO:0006508,GO:0009737,GO:0009414,GO:0009627	endoplasmic reticulum|aspartic-type endopeptidase activity|aspartic-type peptidase activity|DNA binding|proteolysis|response to abscisic acid|response to water deprivation|systemic acquired resistance
LOC103929826	81.95050087228348	54.3998424532442	109.50115929132272	2.0126637123768165	1.0091061384710025	0.0007721893719316	0.0042529428782336	Up	1.819970264098404	1.2425199258937143	1.5035270997238048	0.8798460673848627	0.6588899492006762	0.7553086514516347	103929826.0		protein_coding
LOC103929863	183.9793083874777	76.12562825916517	291.8329885157902	3.8346703181433264	1.939102548829897	4.195507814534509e-15	1.2468443687586218e-13	Up	3.5378583747688346	3.588742485918155	3.542905443790497	0.6102497252780089	1.347998771970808	0.8660238584539878	103929863.0	CSLA2	protein_coding	Glucomannan 4-beta-mannosyltransferase 2			GO:0005794,GO:0005797,GO:0000139,GO:0047259,GO:0016757,GO:0051753,GO:0071555,GO:0010192,GO:0048359	Golgi apparatus|Golgi medial cisterna|Golgi membrane|glucomannan 4-beta-mannosyltransferase activity|glycosyltransferase activity|mannan synthase activity|cell wall organization|mucilage biosynthetic process|mucilage metabolic process involved in seed coat development
LOC103929872	44.28182500585279	60.60240628726532	27.961243724440266	0.4598540427081588	-1.1207520712726096	0.0107556471214212	0.0400329036185349	Down	0.7951207633176248	0.800301851525266	0.2810134185000476	1.3110342944258464	1.5472487968946516	1.2630057961928658	103929872.0	AHL2	protein_coding	AT-hook motif nuclear-localized protein 2			GO:0005634,GO:0003680	nucleus|minor groove of adenine-thymine-rich DNA binding
LOC103929879	11.08303226531544	2.6127786964878283	19.55328583414304	7.484720065303976	2.9039483593097457	0.001015114730289	0.0053944055231049	Up	0.3605937031483631	0.4615283320363517	0.4036620008345385	0.0197436084581005	0.1031896846039995	0.043676290561968	103929887.0	AnnGh1	protein_coding	Annexin Gh1 (Fragment)			GO:0070382,GO:0016020,GO:0005509,GO:0005544,GO:0001786,GO:0017156,GO:0009835,GO:0070206,GO:2001006,GO:0006979,GO:0032940	exocytic vesicle|membrane|calcium ion binding|calcium-dependent phospholipid binding|phosphatidylserine binding|calcium-ion regulated exocytosis|fruit ripening|protein trimerization|regulation of cellulose biosynthetic process|response to oxidative stress|secretion by cell
LOC103930064	600.8608935528764	824.9997937215297	376.7219933842234	0.4563623558474159	-1.1317483025423098	9.233719224621677e-18	3.4704097012799104e-16	Down	8.721001425778702	8.075651982094541	6.654612259087122	16.254658867580172	18.69209235672669	17.068182676850203	103930064.0	CAS	protein_coding	Calcium sensing receptor, chloroplastic			GO:0009507,GO:0009534,GO:0009535,GO:0005739,GO:0009536,GO:0009579,GO:0071277,GO:0009704,GO:0090333	chloroplast|chloroplast thylakoid|chloroplast thylakoid membrane|mitochondrion|plastid|thylakoid|cellular response to calcium ion|de-etiolation|regulation of stomatal closure
LOC103930074	79200.18983065068	107492.8519044884	50907.52775681301	0.4735864593328394	-1.078300262511359	2.772779743289633e-72	1.0949441323261679e-69	Down	1901.1055663620923	1891.5016569350908	1893.2647206949405	4192.482926127442	4196.525974445869	3764.4951505068248	103930074.0		protein_coding
LOC103930107	17.363182652141035	7.14711827250771	27.579247031774344	3.858761829728752	1.9481380006884323	0.0040147618630858	0.0176800397536167	Up	0.2846474745037746	0.2801823636186489	0.5958660906266281	0.0794851324474592	0.1523235623637104	0.0732645484465502	103930107.0	GLOX1	protein_coding	Aldehyde oxidase GLOX1			GO:0005576,GO:0004031	extracellular region|aldehyde oxidase activity
LOC103930108	11.518694909520375	2.5097178199125967	20.527671999128145	8.06240614745522	3.0112104614525244	0.0045280248134738	0.0195558591284796	Up	0.1579451787675824	0.2082819229823062	0.50551502500127	0.1069205017543066	0.0	0.0	103930108.0	GLOX1	protein_coding	Aldehyde oxidase GLOX1			GO:0005576,GO:0004031	extracellular region|aldehyde oxidase activity
LOC103930126	16.582942883770023	6.467246866750138	26.698638900789906	4.114293609887852	2.0406447531274097	0.0086360779921382	0.0334443943788698	Up	0.4052146215161047	0.4198507779422397	0.3167185993396927	0.026941041736093	0.2252911451764542	0.0297991314354932	103930108.0	GLOX1	protein_coding	Aldehyde oxidase GLOX1			GO:0005576,GO:0004031	extracellular region|aldehyde oxidase activity
LOC103930130	6.862738239214708	0.9493161315938976	12.776160346835509	13.197291301993436	3.7221699467296023	0.0029300099059609	0.0134512806048515	Up	0.043334439440938	0.0962135538528912	0.0942483555503863	0.0115245095275231	0.0060232682687393	0.0	103930118.0	RUN1	protein_coding	Disease resistance protein RUN1			GO:0005737,GO:0005634,GO:0043531,GO:0050135,GO:0003953,GO:0061809,GO:0050832,GO:0019677,GO:0043068,GO:0007165	cytoplasm|nucleus|ADP binding|NAD(P)+ nucleosidase activity|NAD+ nucleosidase activity|NAD+ nucleotidase, cyclic ADP-ribose generating|defense response to fungus|NAD catabolic process|positive regulation of programmed cell death|signal transduction
LOC103930137	211.2941838795385	82.88512073153457	339.7032470275423	4.099713433883927	2.035523070227476	0.0106844671890481	0.0398088581696642	Up	5.32772940872095	4.383257109182112	3.5599361140874137	1.3043684661396366	0.205804164815204	1.7557931770289683	103930137.0	ALMT2	protein_coding	Aluminum-activated malate transporter 2			GO:0009705,GO:0098656,GO:0015743	plant-type vacuole membrane|anion transmembrane transport|malate transport
LOC103930150	31.846826442333285	44.20976465005468	19.48388823461189	0.4407030093996565	-1.1821213466016327	0.0109405857041039	0.0405795501919974	Down	1.276028683246281	0.7403862048870108	0.9227683382713848	2.280441722017643	2.5823840773403126	1.8917749155096604	103930150.0		protein_coding
LOC103930161	626.7064197892544	902.8439846397569	350.56885493875234	0.3882886816148707	-1.3647984407341591	3.5882007757263193e-26	2.377863534755462e-24	Down	10.630646434742562	9.652922691422315	9.976343514574326	24.00359589198317	30.34775761246745	24.59564000348078	103930161.0	GILT	protein_coding	Gamma-interferon-responsive lysosomal thiol protein			GO:0005576,GO:0005764,GO:0016491,GO:0016671	extracellular region|lysosome|oxidoreductase activity|oxidoreductase activity, acting on a sulfur group of donors, disulfide as acceptor
LOC103930229	17.282709296410673	27.53109859480656	7.034319998014791	0.2556967626241455	-1.967494200149246	0.0037489544496655	0.0166776069018798	Down	0.0678869300698083	0.0439618582482262	0.0645958809478589	0.1895678729437862	0.3715401568113776	0.1397856850311477	103930229.0	EOL1	protein_coding	Protein ENHANCER OF LHP1 1			GO:0043596,GO:0005634,GO:0003682,GO:0006281,GO:0006261,GO:0000278,GO:0061087,GO:0009733	nuclear replication fork|nucleus|chromatin binding|DNA repair|DNA-templated DNA replication|mitotic cell cycle|positive regulation of histone H3-K27 methylation|response to auxin
LOC103930248	2139.2137825626755	2943.342191064537	1335.0853740608145	0.4534667195502515	-1.1409314213147166	6.000832275054573e-32	5.6531369932352345e-30	Down	60.60433504985584	58.38678458249064	55.81156927287382	138.38749811762494	140.21637007723126	111.56310153687794	103930248.0		protein_coding
LOC103930284	10004.19930112942	15905.35401152903	4103.044590729811	0.2579518235157791	-1.9548264496455725	3.455007074645266e-113	2.6918240254270045e-110	Down	45.119742218549824	49.67052516333894	47.66045172312848	212.8087093474616	171.25652618581626	174.54015463946405	103930284.0	ABCG1	protein_coding	ABC transporter G family member 1	pxb02010	ABC transporters	GO:0005886,GO:0140359,GO:0005524,GO:0016887,GO:0010597,GO:0055085	plasma membrane|ABC-type transporter activity|ATP binding|ATP hydrolysis activity|green leaf volatile biosynthetic process|transmembrane transport
LOC103930288	669.1490361158019	926.0451119119132	412.2529603196906	0.4448074770874987	-1.1687470553277637	2.9034022940981832e-22	1.4919140451331248e-20	Down	9.539980422885137	10.315363972118064	8.286238660204175	21.995324730537405	21.328519372609	20.666348177313303	103930288.0	DOF5.4	protein_coding	Dof zinc finger protein DOF5.4			GO:0005634,GO:0003700,GO:0046872,GO:0000976,GO:0006355	nucleus|DNA-binding transcription factor activity|metal ion binding|transcription cis-regulatory region binding|regulation of DNA-templated transcription
LOC103930303	121.67800397240794	167.2210743638917	76.13493358092421	0.4557712947896373	-1.133618030680675	4.656791135948699e-06	4.3898403556570674e-05	Down	1.0832526499248492	1.2649035569116525	1.5215660688332144	2.5447413544092967	3.195358874736873	2.8678125359804256	103930303.0		protein_coding
LOC103930351	22.17283512682385	2.29089201987208	42.0547782337756	18.3645507976889	4.198851702643706	1.4453131326293725e-07	1.818596319262633e-06	Up	0.6622360690355183	1.274289186884281	0.4140866969358706	0.0176117332669576	0.0736379757531704	0.0389602124201324	103930351.0	NEC1	protein_coding	Bidirectional sugar transporter NEC1			GO:0005886,GO:0051119,GO:0009901,GO:0009555	plasma membrane|sugar transmembrane transporter activity|anther dehiscence|pollen development
LOC103930376	637.6769195648139	218.8252761807716	1056.528562948856	4.824734137468481	2.2704494461893385	5.040165924005007e-12	1.13068375946531e-10	Up	11.917942398448508	12.841363329637792	12.381393837011275	3.587037222278725	2.6385508666110087	1.555191289467536	103930376.0		protein_coding
LOC103930415	20.236284950401608	9.03099386847792	31.441576032325287	3.4653065854886966	1.7929829973256617	0.0039743624523533	0.0175181875250751	Up	0.9186945859198766	0.7975188948850608	0.5906471289286963	0.2080028353171553	0.3623746054098936	0.1022529762795534	103930415.0	At3g60660	protein_coding	Spindle and kinetochore-associated protein 1 homolog			GO:0072686,GO:0000940,GO:0005876,GO:0008017,GO:0051301,GO:0007059,GO:0000278,GO:0031110	mitotic spindle|outer kinetochore|spindle microtubule|microtubule binding|cell division|chromosome segregation|mitotic cell cycle|regulation of microtubule polymerization or depolymerization
LOC103930428	8.777195266716605	2.220518939803544	15.33387159362966	6.804621467045385	2.7665149085616267	0.0068837522808618	0.0276915890315943	Up	0.1566101237805872	0.1712816283601671	0.0662301853361665	0.032394004010318	0.0253960191520659	0.0	103930428.0	ROPGEF12	protein_coding	Rop guanine nucleotide exchange factor 12			GO:0005737,GO:0005886,GO:0090406,GO:0005085,GO:0009793,GO:0009860,GO:0080092	cytoplasm|plasma membrane|pollen tube|guanyl-nucleotide exchange factor activity|embryo development ending in seed dormancy|pollen tube growth|regulation of pollen tube growth
LOC103930446	1045.648323182426	1446.52461533903	644.7720310258219	0.4456046171177689	-1.1661639136941595	5.781609079789162e-28	4.4326182165713327e-26	Down	25.36692479936061	27.205382218248964	24.522140059374014	53.58737620901857	65.4620487673227	56.14831225129432	103930446.0	PSAH2	protein_coding	Photosystem I reaction center subunit VI-2, chloroplastic	pxb00195	Photosynthesis	GO:0009507,GO:0009534,GO:0009535,GO:0005634,GO:0009538,GO:0009579,GO:0015979	chloroplast|chloroplast thylakoid|chloroplast thylakoid membrane|nucleus|photosystem I reaction center|thylakoid|photosynthesis
LOC103930452	57.64369059554107	96.72549571338084	18.56188547770132	0.1916260084854809	-2.3836347103970543	2.6453620004212446e-10	4.844844370148871e-09	Down	0.3433532406962848	0.2371699959492453	0.2041925175828379	1.305008370605997	1.600754800531414	1.237245060880213	103930452.0	At2g25737	protein_coding	Sulfite exporter TauE/SafE family protein 3			GO:0031464,GO:0016020,GO:0016567	Cul4A-RING E3 ubiquitin ligase complex|membrane|protein ubiquitination
LOC103930468	826.0515156907692	533.7246902142086	1118.3783411673292	2.0970011553764123	1.0683276563106912	4.41930848946387e-15	1.309305301395426e-13	Up	33.94996484735765	29.293301431864705	33.50160568851717	12.095438633563258	17.171005025877992	17.506688556917545	103937853.0	SP1L1	protein_coding	Protein SPIRAL1-like 1			GO:0010005,GO:0043622	cortical microtubule, transverse to long axis|cortical microtubule organization
LOC103930560	39.13879374136682	2.2450347871835663	76.03255269555005	33.394458859384336	5.061536831140971	7.431092247397764e-13	1.8092575693896567e-11	Up	1.6389638202172658	2.3289084368190567	1.2921650074374038	0.0217935831235374	0.1366846171214168	0.0	103930560.0	CHLN	protein_coding	Nicotianamine synthase	pxb00270,pxb00999	Cysteine and methionine metabolism|Biosynthesis of various plant secondary metabolites	GO:0030410,GO:0030418	nicotianamine synthase activity|nicotianamine biosynthetic process
LOC103930568	55.610780390367495	17.333084636438226	93.88847614429676	5.385420084322981	2.4290588851467536	3.970313633398062e-08	5.38598734635134e-07	Up	3.183111551661632	3.690713051633737	3.641770738520801	0.7054396741089931	1.0692213793416618	0.1950693831228396	103930568.0	At3g01520	protein_coding	Universal stress protein A-like protein			GO:0005829,GO:0005886,GO:0016208	cytosol|plasma membrane|AMP binding
LOC103930590	250.321761870894	98.91038198995008	401.7331417518377	4.062080699875967	2.0222189014150507	7.664829645757306e-24	4.392724536744451e-22	Up	6.149557527117723	6.505817134471863	6.559768706620614	1.220120161048631	2.094155739279356	1.4828486024822536	103930590.0	PPC6-7	protein_coding	Probable protein phosphatase 2C 73			GO:0005886,GO:0046872,GO:0017018,GO:0004722,GO:0009819,GO:0000226,GO:0045926,GO:0035970,GO:0006470	plasma membrane|metal ion binding|myosin phosphatase activity|protein serine/threonine phosphatase activity|drought recovery|microtubule cytoskeleton organization|negative regulation of growth|peptidyl-threonine dephosphorylation|protein dephosphorylation
LOC103930592	1372.0406388850251	645.288512871701	2098.792764898348	3.253664954751725	1.7020656975363613	2.285121888022356e-65	7.749789254825933e-63	Up	14.642684345987725	14.582082587679412	17.216590743593905	4.828835346372358	4.610548802697589	5.0097002392200265	103930592.0	PLDZETA1	protein_coding	Phospholipase D zeta 1	pxb00564,pxb00565,pxb04144	Glycerophospholipid metabolism|Ether lipid metabolism|Endocytosis	GO:0031410,GO:0005886,GO:0070290,GO:0004630,GO:0048017,GO:0008610,GO:0006654,GO:0009395,GO:0048364	cytoplasmic vesicle|plasma membrane|N-acylphosphatidylethanolamine-specific phospholipase D activity|phospholipase D activity|inositol lipid-mediated signaling|lipid biosynthetic process|phosphatidic acid biosynthetic process|phospholipid catabolic process|root development
LOC103930596	1293.1238844037214	21.70944810627153	2564.5383207011705	117.40327414680202	6.875328832715772	4.247831260853874e-257	1.7493175965233518e-253	Up	66.36534957313577	65.49052521409651	59.61446489459794	0.7759836415198925	0.3932768291831401	0.468166519494815	103930596.0	PP2B15	protein_coding	F-box protein PP2-B15			GO:0030246	carbohydrate binding
LOC103930633	962.8670680638892	418.90919119889776	1506.8249449288803	3.598173387100988	1.8472647081802025	4.0873193535740944e-57	1.0520107231180089e-54	Up	14.378760468530722	14.204957980237264	12.22545903306995	3.335282120763216	4.1372670028090415	4.019339009640195	103930633.0	BGAL8	protein_coding	Beta-galactosidase 8			GO:0048046,GO:0005773,GO:0004565,GO:0030246,GO:0005975	apoplast|vacuole|beta-galactosidase activity|carbohydrate binding|carbohydrate metabolic process
LOC103930653	1069.4034905967512	691.5085258203293	1447.2984553731726	2.092764133736284	1.0654097209275144	0.00070670183417	0.0039396816425488	Up	36.479468893646	37.58768753295068	33.989860226194146	13.591471054499936	25.66131310419989	13.134671796937866	103948892.0	LBD11	protein_coding	LOB domain-containing protein 11
LOC103930654	331.4143999915019	152.62404884408105	510.2047511389226	3.348635466258507	1.7435733322567852	8.090865703367681e-23	4.303235897250556e-21	Up	9.945260674583828	9.613324628700084	10.924914818765656	2.2954519770456185	3.3631345450796823	3.579530346703192	103948893.0		protein_coding
LOC103930656	3.5580088535183867	7.116017707036778	0.0	0.026089571653544	-5.26038293202721	0.0031178674837472	0.0142085954034517	Down	0.0	0.0	0.0	0.0677190106502059	0.1112359070831326	0.0428017747328089	103927828.0	SYP71	protein_coding	Syntaxin-71	pxb04130	SNARE interactions in vesicular transport	GO:0005829,GO:0012505,GO:0005783,GO:0016020,GO:0005886,GO:0009506,GO:0031201,GO:0005484,GO:0000149,GO:0006886,GO:0006612,GO:0048278,GO:0006906	cytosol|endomembrane system|endoplasmic reticulum|membrane|plasma membrane|plasmodesma|SNARE complex|SNAP receptor activity|SNARE binding|intracellular protein transport|protein targeting to membrane|vesicle docking|vesicle fusion
LOC103930682	121.27358364884928	67.76656964126596	174.78059765643252	2.5823767537890365	1.3686994968385289	1.1779924913035858e-08	1.7098685572411113e-07	Up	3.274244215784836	3.080553546051769	3.3661876756323705	1.1034678459096146	1.3182305755211887	1.3948928583580122	103930682.0	GLIP1	protein_coding	GDSL esterase/lipase 1			GO:0005615,GO:0016298,GO:0042742,GO:0050832,GO:0009866,GO:0009871,GO:0016042,GO:0009620,GO:0009751,GO:0009627	extracellular space|lipase activity|defense response to bacterium|defense response to fungus|induced systemic resistance, ethylene mediated signaling pathway|jasmonic acid and ethylene-dependent systemic resistance, ethylene mediated signaling pathway|lipid catabolic process|response to fungus|response to salicylic acid|systemic acquired resistance
LOC103930685	1078.9218185861844	1549.410297692163	608.4333394802062	0.392681012986167	-1.3485702527601378	2.0481800471362558e-41	2.99710082328918e-39	Down	6.375046994210904	6.336802051246591	5.927907284561421	15.206238593883407	15.531952692866357	17.310342398095585	103961236.0	ACLA-1	non_coding	ATP-citrate synthase alpha chain protein 1	pxb00020	Citrate cycle (TCA cycle)	GO:0005829,GO:0005524,GO:0003878,GO:0006629,GO:0006099	cytosol|ATP binding|ATP citrate synthase activity|lipid metabolic process|tricarboxylic acid cycle
LOC103930686	2264.090494721944	1422.04503060755	3106.135958836336	2.184740954841764	1.1274622292359462	2.0167495128085056e-45	3.380048732891325e-43	Up	63.34339341760724	60.24798988587983	59.155045148419816	26.18186774271423	28.97542450265637	29.55377375343498	103930686.0	GLIP	protein_coding	GDSL lipase			GO:0005615,GO:0016746,GO:0016788,GO:0016412,GO:0008299,GO:0016042,GO:0009611	extracellular space|acyltransferase activity|hydrolase activity, acting on ester bonds|serine O-acyltransferase activity|isoprenoid biosynthetic process|lipid catabolic process|response to wounding
LOC103930699	130.61416718719514	76.8298306477462	184.3985037266441	2.405137171604721	1.266119177217968	1.4753582761795123e-05	0.0001249784103068	Up	3.676536692247183	2.3442039519666413	2.541502985836876	0.7458483544705763	1.2841016285821287	1.585242315296835	103930699.0	At1g80170	protein_coding	Probable polygalacturonase At1g80170	pxb00040	Pentose and glucuronate interconversions	GO:0005576,GO:0004650,GO:0005975,GO:0071555	extracellular region|polygalacturonase activity|carbohydrate metabolic process|cell wall organization
LOC103930738	92.81778372784326	36.26911359804296	149.36645385764348	4.1409427517547845	2.049959257687173	1.4980313951526442e-06	1.568818210715431e-05	Up	2.0788623529252366	2.0560430454161125	1.8239461565677204	0.1884749276508081	0.2889513700186969	0.9867562730569076	103930738.0	At5g34940	protein_coding	Heparanase-like protein 3	pxb00531	Glycosaminoglycan degradation	GO:0005576,GO:0005765,GO:0004566	extracellular region|lysosomal membrane|beta-glucuronidase activity
LOC103930757	187.07302367905945	88.96817793194448	285.17786942617414	3.202102247124734	1.6790193756445078	4.587803898951814e-12	1.0332236171490931e-10	Up	9.197285451114483	6.074351336868702	7.395202285376956	2.2027922727016302	3.166037054290884	1.7996723733268425	103930757.0		protein_coding
LOC103930768	161.8334440229637	221.367586394209	102.29930165171844	0.4620734340960227	-1.1138059476024624	8.516609166501207e-08	1.1053952833981552e-06	Down	1.2780885324580908	1.3108761853771431	1.3144018961477335	3.0882765198170845	2.612679526394047	2.8443697456120924	103949138.0		protein_coding
LOC103930832	213.84745948847137	139.9046901298667	287.790228847076	2.057382923588117	1.0408103356944998	2.7018433397416186e-08	3.758978665768901e-07	Up	5.22750546779224	5.119806547871587	5.881764052936767	2.4328862991064035	3.0442817521147747	2.5142035554562043	103930832.0		protein_coding
LOC103930922	408.9343243556466	560.5404434696044	257.3282052416889	0.4588092791771591	-1.1240335254876406	4.581568155803204e-16	1.4957289380219586e-14	Down	2.903132246090824	3.1027318856232977	2.686264123916741	6.542828419047037	6.171960666133777	6.448522138484044	103930922.0	ZAT9	protein_coding	Zinc finger protein ZAT9			GO:0005634,GO:0003700,GO:0046872,GO:0000976,GO:0006355	nucleus|DNA-binding transcription factor activity|metal ion binding|transcription cis-regulatory region binding|regulation of DNA-templated transcription
LOC103930961	44.13836046009211	17.537153769261163	70.73956715092301	4.012423663161656	2.004473945050957	0.0002576431495131	0.0016283883076111	Up	0.3800936503286794	0.5513514291711783	0.6582345257322199	0.1839718055883028	0.1997015509890831	0.015652983934477	103966724.0	KIN7G	protein_coding	Kinesin-like protein KIN-7G	pxb04814	Motor proteins	GO:0005874,GO:0005524,GO:0008017,GO:0003777,GO:0007018	microtubule|ATP binding|microtubule binding|microtubule motor activity|microtubule-based movement
LOC103930972	2125.6468123716268	1040.697879326534	3210.59574541672	3.0851937555810824	1.6253610959997482	1.8982125466744564e-86	9.434443634997336e-84	Up	43.62486862282385	40.99271621057751	39.69004701005596	13.876804606494304	12.886593158250726	14.013673015325868	103930972.0	At5g07830	protein_coding	Heparanase-like protein 1	pxb00531	Glycosaminoglycan degradation	GO:0005576,GO:0005765,GO:0009505,GO:0005886,GO:0004566,GO:0009826	extracellular region|lysosomal membrane|plant-type cell wall|plasma membrane|beta-glucuronidase activity|unidimensional cell growth
LOC103931101	5926.016389520954	3432.4401994957225	8419.592579546183	2.4531570682992445	1.2946396082949987	5.554178679698502e-35	6.087844441052042e-33	Up	125.09944182906372	127.60679638928444	127.62976172119753	56.17992233997101	41.45973492852311	59.15010876680614	103931101.0	SLD1	protein_coding	Delta(8)-fatty-acid desaturase 1			GO:0005783,GO:0005789,GO:0046872,GO:0016717,GO:0052631,GO:0070417,GO:0006629,GO:0030148	endoplasmic reticulum|endoplasmic reticulum membrane|metal ion binding|oxidoreductase activity, acting on paired donors, with oxidation of a pair of donors resulting in the reduction of molecular oxygen to two molecules of water|sphingolipid delta-8 desaturase activity|cellular response to cold|lipid metabolic process|sphingolipid biosynthetic process
LOC103931106	265.2433179229121	120.37219834358946	410.1144375022345	3.407651750950815	1.7687779051506227	5.9300036145446335e-22	2.983319619484784e-20	Up	5.542693297467951	5.03027098026175	5.774444283997019	1.845243453437744	1.312127656190072	1.6938907256819753	103941637.0	SLD1	protein_coding	Delta(8)-fatty-acid desaturase 1			GO:0005783,GO:0005789,GO:0046872,GO:0016717,GO:0052631,GO:0070417,GO:0006629,GO:0030148	endoplasmic reticulum|endoplasmic reticulum membrane|metal ion binding|oxidoreductase activity, acting on paired donors, with oxidation of a pair of donors resulting in the reduction of molecular oxygen to two molecules of water|sphingolipid delta-8 desaturase activity|cellular response to cold|lipid metabolic process|sphingolipid biosynthetic process
LOC103931131	359.4176282425703	183.9841689831864	534.8510875019538	2.9069811180015104	1.5395217006265227	1.2399622528843242e-25	7.960889056547087e-24	Up	6.069999934595405	5.990326893021437	6.1820141210442365	1.9764147111194577	2.3354111035007192	2.043515437023089	103955550.0	RMR1	protein_coding	Receptor homology region, transmembrane domain- and RING domain-containing protein 2			GO:0012505,GO:0032586,GO:0046872,GO:0061630,GO:0015031,GO:0006511	endomembrane system|protein storage vacuole membrane|metal ion binding|ubiquitin protein ligase activity|protein transport|ubiquitin-dependent protein catabolic process
LOC103931169	3.2130764712998103	0.0	6.426152942599617	35.644655886253204	5.155613888124926	0.0049552332120445	0.0210560890040695	Up	0.2723879050573249	0.1411132123175738	0.103673191105425	0.0	0.0	0.0	103931169.0	VTI13	protein_coding	Vesicle transport v-SNARE 13	pxb04130	SNARE interactions in vesicular transport	GO:0031901,GO:0005789,GO:0010008,GO:0012507,GO:0005794,GO:0031902,GO:0009705,GO:0031201,GO:0005484,GO:0000149,GO:0006886,GO:0009664,GO:0051222,GO:0080147,GO:0006906	early endosome membrane|endoplasmic reticulum membrane|endosome membrane|ER to Golgi transport vesicle membrane|Golgi apparatus|late endosome membrane|plant-type vacuole membrane|SNARE complex|SNAP receptor activity|SNARE binding|intracellular protein transport|plant-type cell wall organization|positive regulation of protein transport|root hair cell development|vesicle fusion
LOC103931209	28.1333778611422	55.92816212531401	0.3385935969704055	0.0064737492113529	-7.271182807058383	0.0013652387321285	0.0069916036473742	Down	0.0136735479178875	0.0	0.0	0.0381820976692193	0.1064310305617394	2.139790911170138	103954245.0	CYP94C1	protein_coding	Cytochrome P450 94C1			GO:0005789,GO:0043231,GO:0018685,GO:0020037,GO:0005506,GO:0009611	endoplasmic reticulum membrane|intracellular membrane-bounded organelle|alkane 1-monooxygenase activity|heme binding|iron ion binding|response to wounding
LOC103931231	648.2761688298917	404.9268140228083	891.6255236369748	2.201412991046231	1.138429824121836	6.551939890164957e-19	2.690495316435687e-17	Up	4.436513254878066	3.990482865617919	4.212310797777649	2.2009201296874354	1.6986288570092398	1.90604824437978	103959006.0	CHC2	protein_coding	Clathrin heavy chain 2	pxb04144	Endocytosis	GO:0009507,GO:0030132,GO:0030130,GO:0071439,GO:0005794,GO:0005886,GO:0009506,GO:0032051,GO:0042802,GO:0003729,GO:0005198,GO:0006897,GO:0006886,GO:0006898,GO:0016192	chloroplast|clathrin coat of coated pit|clathrin coat of trans-Golgi network vesicle|clathrin complex|Golgi apparatus|plasma membrane|plasmodesma|clathrin light chain binding|identical protein binding|mRNA binding|structural molecule activity|endocytosis|intracellular protein transport|receptor-mediated endocytosis|vesicle-mediated transport
LOC103931235	2144.188559830147	1134.3414741915649	3154.0356454687267	2.779709105906458	1.4749339140910365	7.261042099591463e-68	2.616425757561539e-65	Up	37.10781239614205	38.1908644986088	40.43570244645854	15.137984125859637	13.830630773144271	13.152289073957563	103931235.0	AS1	protein_coding	Asparagine synthetase [glutamine-hydrolyzing] 1	pxb00250	Alanine, aspartate and glutamate metabolism	GO:0004066,GO:0005524,GO:0006541,GO:0070981	asparagine synthase (glutamine-hydrolyzing) activity|ATP binding|glutamine metabolic process|L-asparagine biosynthetic process
LOC103931242	112.4121874308238	165.3738069405267	59.45056792112098	0.3600035275122272	-1.4739170519450129	1.0301028696434204e-06	1.1121638735284972e-05	Down	0.6740394258203312	0.5264751509684681	0.6216288305727662	1.0520969312276869	1.9069126992862573	2.177953706598193	103958999.0	POT1	protein_coding	Potassium transporter 1			GO:0016020,GO:0005886,GO:0015079,GO:0006813	membrane|plasma membrane|potassium ion transmembrane transporter activity|potassium ion transport
LOC103931249	67.06520325887142	89.7695129314621	44.36089358628075	0.4941252342582115	-1.0170513608797516	0.0020187909261436	0.0097995005998692	Down	1.9982178871650191	1.220052753967506	1.459963258660379	3.587037222278725	3.089881935899734	2.9022073669591024	103931249.0	LOL2	protein_coding	Protein LOL2			GO:0005634,GO:0009617	nucleus|response to bacterium
LOC103931287	51.87534026058354	29.57617568842618	74.17450483274088	2.515396087720917	1.3307855923957534	0.0006550015720915	0.0036900000622795	Up	0.8212292062922334	0.4980828928398966	0.8767121330102015	0.2237273549631433	0.3020711793864585	0.3608819093666801	103931287.0	CENPC	protein_coding	Centromere protein C			GO:0000775,GO:0000776,GO:0005634,GO:0019237,GO:0051315,GO:0051301,GO:0051382,GO:0051455	chromosome, centromeric region|kinetochore|nucleus|centromeric DNA binding|attachment of mitotic spindle microtubules to kinetochore|cell division|kinetochore assembly|monopolar spindle attachment to meiosis I kinetochore
LOC103931292	770.9720549162957	396.9875206064883	1144.9565892261026	2.8845777663801973	1.528360158063108	2.6524103964787795e-26	1.786472768675088e-24	Up	37.48167259993512	32.04406401855778	34.61049468833291	13.9781214351637	9.311703246009277	13.211564918428342	103931292.0	IAA17	protein_coding	Auxin-responsive protein IAA17	pxb04075	Plant hormone signal transduction	GO:0005634,GO:0003700,GO:0042802,GO:0009734,GO:1900057,GO:0009733	nucleus|DNA-binding transcription factor activity|identical protein binding|auxin-activated signaling pathway|positive regulation of leaf senescence|response to auxin
LOC103931307	18.6884777540548	28.679301507611708	8.6976540004979	0.3043297182815491	-1.7162928726879298	0.0077754840674584	0.0306291171375544	Down	0.4712059543350034	0.1502232879480891	0.310404910127903	0.8097220607164095	0.8816668045545939	1.4180696025277728	103931307.0		protein_coding
LOC103931338	74.84444158547386	40.21660293998284	109.47228023096486	2.724631283083015	1.4460610071154694	3.6164611667785135e-06	3.4855140773896416e-05	Up	1.4618794196016858	1.4137030116592568	1.6294686906663651	0.4276549522343942	0.6908591161438011	0.559027784791506	103931338.0	AGL65	protein_coding	Agamous-like MADS-box protein AGL65			GO:0005634,GO:0003700,GO:0000981,GO:0046983,GO:0000978,GO:0009555,GO:0010152,GO:0045944,GO:0080092,GO:0006357	nucleus|DNA-binding transcription factor activity|DNA-binding transcription factor activity, RNA polymerase II-specific|protein dimerization activity|RNA polymerase II cis-regulatory region sequence-specific DNA binding|pollen development|pollen maturation|positive regulation of transcription by RNA polymerase II|regulation of pollen tube growth|regulation of transcription by RNA polymerase II
LOC103931363	563.134740801074	370.1625689632039	756.106912638944	2.043564233429541	1.0310875909454813	4.478403218469333e-18	1.7167410848246735e-16	Up	14.530831949629595	14.45839447939396	15.43412160069492	6.93843754610453	7.465475445016692	7.6131182714958845	103931363.0	IRL7	protein_coding	Plant intracellular Ras-group-related LRR protein 7
LOC103931382	56.80996800078279	78.11485934458992	35.50507665697567	0.4540115602509956	-1.1391990623393424	0.0011000446182292	0.0057889756127908	Down	0.4498071591689011	0.4786500299380013	0.3470280259052561	0.9957828082075862	0.8043232367065258	1.0388414395241774	103931382.0	At5g61370	protein_coding	Pentatricopeptide repeat-containing protein At5g61370, mitochondrial			GO:0005739	mitochondrion
LOC103931383	12.165555247973389	0.0	24.33111049594677	134.96607483437683	7.076453005799367	3.225735649013433e-07	3.809433902257691e-06	Up	0.4831820577087125	0.9699790730325438	0.7183721392458786	0.0	0.0	0.0	103931383.0	CML46	protein_coding	Probable calcium-binding protein CML46	pxb04016,pxb04070,pxb04626	MAPK signaling pathway - plant|Phosphatidylinositol signaling system|Plant-pathogen interaction	GO:0005509,GO:1900425	calcium ion binding|negative regulation of defense response to bacterium
LOC103931390	29.384158171117967	10.915570647687746	47.85274569454819	4.401294472249591	2.1379278996674564	0.0001136423848503	0.0007865471856137	Up	1.7954082296198175	1.3737286211156583	0.7359131135696334	0.2313927123809318	0.2149992304118672	0.4550052117178523	103931390.0		protein_coding
LOC103931426	25.05564520541512	4.5801968087083935	45.53109360212182	9.961588004182182	3.316375744616757	1.6411732360854669e-07	2.044516027512349e-06	Up	0.5324744208539964	0.9399454973870224	1.1822088082505724	0.0917830113625679	0.0767524134373547	0.1015199800338218	103931426.0	At1g74460	protein_coding	GDSL esterase/lipase At1g74460			GO:0005576,GO:0016788,GO:0016042	extracellular region|hydrolase activity, acting on ester bonds|lipid catabolic process
LOC103931438	69.70848109734054	41.58652559016482	97.8304366045162	2.3455709554621493	1.2299391442127077	0.0004370176157806	0.0025964358635836	Up	0.8417537169008701	0.7512643420990738	0.8168071849967711	0.4189042257462733	0.4297705004158455	0.1887699598447739	103931438.0	APUM12	protein_coding	Pumilio homolog 12			GO:0005737,GO:0005634,GO:0003729,GO:0010608,GO:0006417	cytoplasm|nucleus|mRNA binding|post-transcriptional regulation of gene expression|regulation of translation
LOC103931469	260.9531281309504	123.20744269148108	398.6988135704196	3.237131076351207	1.6947157836420117	6.924588757310761e-23	3.696576298277728e-21	Up	5.595262043765807	5.499696235008536	5.024618384430756	1.680847708831751	1.5573278417675107	1.8028252247478105	103931478.0	PME47	protein_coding	Probable pectinesterase/pectinesterase inhibitor 47	pxb00040	Pentose and glucuronate interconversions	GO:0005576,GO:0045330,GO:0030599,GO:0046910,GO:0042545,GO:0045490	extracellular region|aspartyl esterase activity|pectinesterase activity|pectinesterase inhibitor activity|cell wall modification|pectin catabolic process
LOC103931487	108.15142378525016	33.24656467408613	183.0562828964141	5.521328908081003	2.465015545691269	1.2707118518008426e-13	3.336139394523032e-12	Up	1.5153161164111997	2.1535126104556883	1.8705159303278769	0.3716750824845931	0.1593890833570672	0.4848929749736025	103931487.0	RFS1	protein_coding	Probable galactinol--sucrose galactosyltransferase 1	pxb00052	Galactose metabolism	GO:0047274,GO:0005975	galactinol-sucrose galactosyltransferase activity|carbohydrate metabolic process
LOC103931499	21.438362809357603	34.781985125733044	8.094740492982147	0.2325288918766631	-2.104518111666446	0.0069047068713173	0.0277565172192811	Down	0.1826771474820041	0.3785507156460812	0.3128782560253365	2.210471329429176	0.1421907260891233	1.429368961910464	103931499.0	HIPP47	protein_coding	Heavy metal-associated isoprenylated plant protein 47			GO:0046872	metal ion binding
LOC103931522	70.29115589474446	29.718279484255103	110.86403230523376	3.733032647155773	1.9003481257542367	4.296049691572228e-06	4.083159395283634e-05	Up	1.1547638042616788	0.9859826393491422	1.3633044776727772	0.4578092373988328	0.1040318856831615	0.3852866712126975	103931522.0	LECRK91	protein_coding	L-type lectin-domain containing receptor kinase IX.1			GO:0005886,GO:0005524,GO:0030246,GO:0106310,GO:0004675,GO:0042742,GO:0002229,GO:0010942,GO:0010726,GO:0006468	plasma membrane|ATP binding|carbohydrate binding|protein serine kinase activity|transmembrane receptor protein serine/threonine kinase activity|defense response to bacterium|defense response to oomycetes|positive regulation of cell death|positive regulation of hydrogen peroxide metabolic process|protein phosphorylation
LOC103931527	207.73505143729847	287.00394299596536	128.46615987863171	0.4476658044770586	-1.159505974536299	4.403281411561656e-09	6.864975297516919e-08	Down	3.4359147364733165	2.694736087431345	2.9287901277376034	6.1520090781728864	7.916465591951966	6.436173027330713	103931527.0	MMS21	protein_coding	E3 SUMO-protein ligase MMS21			GO:0005737,GO:0005634,GO:0030915,GO:0061665,GO:0019789,GO:0008270,GO:0007049,GO:0006974,GO:0009736,GO:0000724,GO:0060250,GO:0032876,GO:0008284,GO:0080038,GO:0045931,GO:0016925,GO:0048509,GO:0010082	cytoplasm|nucleus|Smc5-Smc6 complex|SUMO ligase activity|SUMO transferase activity|zinc ion binding|cell cycle|cellular response to DNA damage stimulus|cytokinin-activated signaling pathway|double-strand break repair via homologous recombination|germ-line stem-cell niche homeostasis|negative regulation of DNA endoreduplication|positive regulation of cell population proliferation|positive regulati…
LOC103931571	903.490906042933	1231.277394417713	575.7044176681533	0.4674341255592539	-1.0971650313316388	1.0013180174788442e-21	4.993943683367238e-20	Down	8.018722104738176	7.413403108211435	6.501436176046628	16.235657736748678	14.550229079700966	16.68386202333713	103931571.0		protein_coding
LOC103931576	101.19030129177044	0.0	202.3806025835408	1123.2400018819203	10.13345050494804	4.410716706350297e-17	1.5620114311297297e-15	Up	3.671335767124464	2.7500364554136545	3.0850410594110014	0.0	0.0	0.0	103931576.0	2-ODD	protein_coding	Deoxypodophyllotoxin synthase			GO:0016706,GO:0046872,GO:0019438,GO:0009699,GO:0009611	2-oxoglutarate-dependent dioxygenase activity|metal ion binding|aromatic compound biosynthetic process|phenylpropanoid biosynthetic process|response to wounding
LOC103931589	920.3812265838	611.950603461351	1228.8118497062487	2.007253923356507	1.0052231332900043	1.2439472963444864e-21	6.171991172413514e-20	Up	24.399151944840305	27.295707128558327	26.79438917723341	13.276452248470743	14.151188544669864	12.148424696364668	103931411.0	CGR2	protein_coding	Probable pectin methylesterase CGR2			GO:0009535,GO:0005829,GO:0005768,GO:0005794,GO:0005797,GO:0000139,GO:0000325,GO:0005886,GO:0005802,GO:0008168,GO:0015976,GO:0009965,GO:0032259,GO:0045489,GO:0045488,GO:0009832,GO:0009664,GO:0048639,GO:1905157,GO:1903942,GO:0051512	chloroplast thylakoid membrane|cytosol|endosome|Golgi apparatus|Golgi medial cisterna|Golgi membrane|plant-type vacuole|plasma membrane|trans-Golgi network|methyltransferase activity|carbon utilization|leaf morphogenesis|methylation|pectin biosynthetic process|pectin metabolic process|plant-type cell wall biogenesis|plant-type cell wall organization|positive regulation of developmental growth|pos…
LOC103931670	43.658066689385045	58.67220806931482	28.643925309455284	0.4874838463313616	-1.0365736815712807	0.0085106847455746	0.0330732689620762	Down	0.3190020687376668	0.3191268807949611	0.2930705562236525	0.7781555269619713	0.6421608361362048	0.5096294879346795			non_coding
LOC103931693	179.6105423308149	99.79231463899043	259.42877002263924	2.603850492535286	1.3806466144520382	1.815099477391135e-09	2.976329501408092e-08	Up	3.011661587739211	3.744529619726415	3.9852682003471616	1.0039584689928955	1.5673378214979168	1.6152221670554308	103931693.0	ERF110	protein_coding	Ethylene-responsive transcription factor ERF110			GO:0005634,GO:0003677,GO:0003700,GO:0009873,GO:0045893,GO:0048510	nucleus|DNA binding|DNA-binding transcription factor activity|ethylene-activated signaling pathway|positive regulation of DNA-templated transcription|regulation of timing of transition from vegetative to reproductive phase
LOC103931695	44.03096843152616	13.625947344403894	74.43598951864837	5.443811587119104	2.4446171353516792	7.500698475104468e-08	9.850843090907164e-07	Up	0.3251416434367077	0.5487975138587765	0.2794393675620873	0.0732199585498182	0.0867414927881656	0.0539917545357154	103931695.0		protein_coding
LOC103931849	84.91794129711505	115.85069700682176	53.98518558740833	0.4665793631334636	-1.099805596745334	0.0088847092129837	0.0342039947225804	Down	2.2008942728631853	1.49854167869131	1.3163533179214535	1.7852057947194784	2.539079482812606	6.571185267629223	103954110.0	DREB1D	protein_coding	Dehydration-responsive element-binding protein 1D			GO:0005634,GO:0003700,GO:0000976,GO:0009738,GO:0019760	nucleus|DNA-binding transcription factor activity|transcription cis-regulatory region binding|abscisic acid-activated signaling pathway|glucosinolate metabolic process
LOC103931862	38.055745606165374	60.83626927925863	15.275221933072132	0.2524378274567843	-1.9859999825255863	0.0001069275025909	0.000744181341668	Down	0.1183276490786658	0.1839023799235478	0.3659217739823201	0.6883725852192595	0.6619895658971847	1.3400637364464487	103931862.0	SCPL50	protein_coding	Serine carboxypeptidase-like 50			GO:0005576,GO:0000325,GO:0004185,GO:0006508	extracellular region|plant-type vacuole|serine-type carboxypeptidase activity|proteolysis
LOC103931873	156.82016321646287	215.04902184277472	98.59130459015104	0.4575111613826098	-1.1281211552613444	1.0441892802921517e-05	9.146412756907278e-05	Down	1.6451208992042905	2.751910973351649	1.3767695209299329	4.3171078384845885	4.126962893273328	4.305749066722666	103931873.0	PAHX	protein_coding	Phytanoyl-CoA dioxygenase	pxb04146	Peroxisome	GO:0031418,GO:0046872,GO:0048244,GO:0006631	L-ascorbic acid binding|metal ion binding|phytanoyl-CoA dioxygenase activity|fatty acid metabolic process
LOC103931888	90.36703097297104	123.59400377787064	57.14005816807151	0.4624309013580329	-1.1126902875625782	5.9914579174991565e-05	0.000440826333302	Down	0.4933778584391157	0.6445545401608948	0.6735726041995743	1.2678937394190524	1.429682016966867	1.2698902765634208	103931888.0	MLP28	protein_coding	MLP-like protein 28			GO:0005829,GO:0005739,GO:0006952	cytosol|mitochondrion|defense response
LOC103931998	463.87260660638174	177.88948484684295	749.8557283659201	4.216954224358132	2.0762013610408188	2.063591317139933e-26	1.4029987476224723e-24	Up	17.404519432167852	19.800100358040325	18.37434838712148	5.345586489485712	2.732861685381109	5.241373846103528	103931998.0	NHL6	protein_coding	NDR1/HIN1-like protein 6			GO:0005829,GO:0005886,GO:0009738,GO:0010116,GO:0009737,GO:0006970,GO:1902074	cytosol|plasma membrane|abscisic acid-activated signaling pathway|positive regulation of abscisic acid biosynthetic process|response to abscisic acid|response to osmotic stress|response to salt
LOC103932085	766.4107902338134	209.9163392891036	1322.9052411785226	6.311575039691571	2.658000071516012	3.8629612888330666e-79	1.6620535085550868e-76	Up	8.588108818344201	9.27327634458912	9.350519308074167	1.081822880955256	1.6454538874944158	1.6479982592386415	103932085.0		protein_coding	Pistil-specific extensin-like protein OS=Nicotiana tabacum OX=4097 PE=2 SV=1			GO:0071944	cell periphery
LOC103932138	41.81251260049217	12.701147060190024	70.92387814079432	5.576455028863012	2.4793482873720625	2.6055384856723455e-08	3.630249295624781e-07	Up	0.94961046040245	1.083726881190292	0.8511937213695789	0.1281013515265455	0.2544175485439079	0.1416912177560595	103932139.0		protein_coding
LOC103932145	13.027863027854332	0.9804166970648286	25.075309358643818	25.62650863916962	4.67956503383448	1.2030556373736584e-05	0.0001038960001754	Up	0.3048826812147502	0.4273872127949465	0.5972697694877404	0.0166932595633353	0.0174494160275602	0.0184641945433092	103932145.0	At1g78830	protein_coding	EP1-like glycoprotein 2			GO:0048046,GO:0005794,GO:0005739,GO:0009505,GO:0005886,GO:0009506,GO:0099503,GO:0030246	apoplast|Golgi apparatus|mitochondrion|plant-type cell wall|plasma membrane|plasmodesma|secretory vesicle|carbohydrate binding
LOC103932156	83.1152398671571	39.86114241906424	126.36933731524992	3.17950012627615	1.6687999661292912	4.024606604881441e-07	4.664951129831817e-06	Up	1.711397720537427	2.5358846569390896	2.626503085697641	0.6337632282914974	0.5550431637288304	1.00413106672918	103932156.0	At1g78850	protein_coding	EP1-like glycoprotein 3			GO:0048046,GO:0005794,GO:0005739,GO:0000325,GO:0099503,GO:0030246,GO:0005539,GO:0071456,GO:1904383	apoplast|Golgi apparatus|mitochondrion|plant-type vacuole|secretory vesicle|carbohydrate binding|glycosaminoglycan binding|cellular response to hypoxia|response to sodium phosphate
LOC103932185	170.07524729248618	83.4988582330439	256.6516363519284	3.076483942917573	1.6212824627051352	8.104760063936946e-13	1.9682891184760766e-11	Up	3.515155847629956	3.867872916713056	3.6349933676523296	0.8788199108026237	1.4839374020903562	1.27114378379202	103932185.0	RUP2	protein_coding	WD repeat-containing protein RUP2	pxb04120,pxb04712	Ubiquitin mediated proteolysis|Circadian rhythm - plant	GO:0080008,GO:0005829,GO:0005634,GO:0009658,GO:0009908,GO:0043254,GO:0010224	Cul4-RING E3 ubiquitin ligase complex|cytosol|nucleus|chloroplast organization|flower development|regulation of protein-containing complex assembly|response to UV-B
LOC103932188	50.12076432027661	15.249251346904073	84.9922772936491	5.601876997218332	2.4859103058952208	1.3268074756708732e-07	1.680486779488764e-06	Up	1.4703334244015165	1.7987618487048884	1.1799250822848597	0.2638244447665829	0.0861796657639326	0.455957411935549	103932188.0	At1g78860	protein_coding	EP1-like glycoprotein 4			GO:0005576,GO:0005739,GO:0030246	extracellular region|mitochondrion|carbohydrate binding
LOC103932242	3667.8585880339015	5313.442911742102	2022.274264325701	0.380543549506915	-1.3938665292992565	2.3720715721978632e-67	8.33898868435949e-65	Down	31.91100420894824	33.72454761439853	32.12266366022789	94.65016639587554	81.30479666331249	83.9281729823487	103958234.0	DCR	protein_coding	BAHD acyltransferase DCR			GO:0005737,GO:0005829,GO:0016746,GO:0010143,GO:0051179,GO:0090626,GO:0010090	cytoplasm|cytosol|acyltransferase activity|cutin biosynthetic process|localization|plant epidermis morphogenesis|trichome morphogenesis
LOC103932265	48.86441308150278	20.778528493258516	76.950297669747	3.7139121263874406	1.8929396805601293	2.147833265453366e-05	0.00017495221685	Up	1.07707997759562	1.702347843353346	1.3722766951396588	0.1529310826353072	0.5150993506317496	0.4698751564272778	103932265.0	PRD3	protein_coding	Putative recombination initiation defects 3			GO:0005634,GO:0070192,GO:0048236	nucleus|chromosome organization involved in meiotic cell cycle|plant-type sporogenesis
LOC103932313	32.252639403159684	16.070754960594865	48.43452384572447	3.019714352575704	1.5944120854400587	0.0004726641671455	0.0027863987620257	Up	0.4856699388443954	0.4717613460708887	0.4910082818904416	0.131851578662078	0.1673578047689286	0.187507664483212	103932313.0	LECRK71	protein_coding	L-type lectin-domain containing receptor kinase VII.1			GO:0005886,GO:0005524,GO:0030246,GO:0106310,GO:0004675,GO:0042742,GO:0002229,GO:0006468	plasma membrane|ATP binding|carbohydrate binding|protein serine kinase activity|transmembrane receptor protein serine/threonine kinase activity|defense response to bacterium|defense response to oomycetes|protein phosphorylation
LOC103932378	190.25942403331376	326.76936111197926	53.74948695464834	0.1647634983374299	-2.6015314312519693	2.24113468788342e-20	1.0320317835082329e-18	Down	0.4881234217784295	0.6602902108147097	1.0063299649193425	5.363810040569981	4.960346956155903	2.9315207640126286	103932378.0	NFD4	protein_coding	Protein NUCLEAR FUSION DEFECTIVE 4			GO:0016020,GO:0005739,GO:0000741,GO:0010197,GO:0009651	membrane|mitochondrion|karyogamy|polar nucleus fusion|response to salt stress
LOC103932399	88.53860504574298	29.482873992013392	147.59433609947246	5.013989729977297	2.32595904114074	3.426596914256289e-15	1.0278721045501149e-13	Up	1.8205926889493265	1.7507315666597267	1.619108887473674	0.2990490590805468	0.3589055059578727	0.3920287118261079	103932399.0	VSR6	protein_coding	Vacuolar-sorting receptor 6			GO:0030665,GO:0005768,GO:0000139,GO:0017119,GO:0016020,GO:0005802,GO:0005509,GO:0061630,GO:0006896,GO:0006623,GO:0006511	clathrin-coated vesicle membrane|endosome|Golgi membrane|Golgi transport complex|membrane|trans-Golgi network|calcium ion binding|ubiquitin protein ligase activity|Golgi to vacuole transport|protein targeting to vacuole|ubiquitin-dependent protein catabolic process
LOC103932411	320.45790188832086	152.84189913475063	488.07390464189086	3.188734862640438	1.6729841451737586	5.047152752300112e-22	2.5570170894649446e-20	Up	5.625535081197918	6.400953284407147	6.501596527167012	2.3551212201311023	1.874468080271532	1.6396756439076106	103932411.0	UFO	protein_coding	Protein UNUSUAL FLORAL ORGANS			GO:0005634,GO:0000151,GO:0004842,GO:0030154,GO:0009908,GO:0009933,GO:0006355,GO:0031146	nucleus|ubiquitin ligase complex|ubiquitin-protein transferase activity|cell differentiation|flower development|meristem structural organization|regulation of DNA-templated transcription|SCF-dependent proteasomal ubiquitin-dependent protein catabolic process
LOC103932454	18.282040472575144	8.17997692035196	28.384104024798315	3.471647258549919	1.7956203682335654	0.0038170096275455	0.0169203346967944	Up	0.4876427487880027	0.3649072334278177	0.2835571524326125	0.1134747127185662	0.0922559474662443	0.1255128852116823	103932454.0	SCPL20	protein_coding	Serine carboxypeptidase-like 20			GO:0005576,GO:0005777,GO:0000325,GO:0016747,GO:0004185,GO:0006508,GO:0019748	extracellular region|peroxisome|plant-type vacuole|acyltransferase activity, transferring groups other than amino-acyl groups|serine-type carboxypeptidase activity|proteolysis|secondary metabolic process
LOC103932491	125.92026318478302	168.73290974674214	83.10761662282395	0.4923294618165893	-1.0223040194525126	0.0007511783893391	0.0041530915668355	Down	2.621095017382076	1.3471918529283156	1.0997291239540208	2.9584012499655614	3.855470070341541	3.612222545389476	103932491.0		protein_coding
LOC103932668	46.49393754769606	28.089557336195394	64.8983177591967	2.319942907555315	1.2140893019044368	0.0037590825518664	0.0167123801237899	Up	3.191656318898819	2.0959462417757293	3.3363455863093887	0.9623718691398666	0.9622269478727196	1.8512466947343995	103932668.0		protein_coding
LOC103932717	30.258090225523382	46.21510383978496	14.301076611261824	0.3104810133974301	-1.6874230477456018	0.0016076539150997	0.0080431262723755	Down	0.1735721035381061	0.0786806317890573	0.2064470091018913	0.6765377884071302	0.3060941330449711	0.5137647570008163	103932717.0	LECRK91	protein_coding	L-type lectin-domain containing receptor kinase IX.1			GO:0005886,GO:0005524,GO:0030246,GO:0106310,GO:0004675,GO:0042742,GO:0002229,GO:0010942,GO:0010726,GO:0006468	plasma membrane|ATP binding|carbohydrate binding|protein serine kinase activity|transmembrane receptor protein serine/threonine kinase activity|defense response to bacterium|defense response to oomycetes|positive regulation of cell death|positive regulation of hydrogen peroxide metabolic process|protein phosphorylation
LOC103932913	9.908132374671233	17.806834289045337	2.0094304602971245	0.1128403168292634	-3.1476454730947223	0.0028665356063282	0.0131981507624378	Down	0.0373286002860106	0.0128922971000225	0.0236793132104204	0.440110125041133	0.169490573771092	0.0512421066113727	103932913.0	NAC050	protein_coding	NAC domain containing protein 50			GO:0005634,GO:0043565,GO:0000976,GO:0009908,GO:0045892,GO:0045814,GO:0000122,GO:0048573,GO:0060966	nucleus|sequence-specific DNA binding|transcription cis-regulatory region binding|flower development|negative regulation of DNA-templated transcription|negative regulation of gene expression, epigenetic|negative regulation of transcription by RNA polymerase II|photoperiodism, flowering|regulation of gene silencing by RNA
LOC103932928	6.566492116492262	0.9574880807205718	12.175496152263944	12.532623125345184	3.647616502672278	0.0041956171451238	0.0183336449056365	Up	0.133226045572832	0.3911079669883362	0.274662832771233	0.0206678451736533	0.0432080777825302	0.0	103932928.0	At5g40670	protein_coding	Cystinosin homolog			GO:0005765,GO:0000325,GO:0005774,GO:0015184,GO:0015811	lysosomal membrane|plant-type vacuole|vacuolar membrane|L-cystine transmembrane transporter activity|L-cystine transport
LOC103932929	3.6864567974926015	0.0	7.372913594985198	40.93485616756574	5.355257921044948	0.0022246293346547	0.0106368203400386	Up	0.2832958875252956	0.1630713323120704	0.2396108078180304	0.0	0.0	0.0	103932929.0	At5g40670	protein_coding	Cystinosin homolog			GO:0005765,GO:0000325,GO:0005774,GO:0015184,GO:0015811	lysosomal membrane|plant-type vacuole|vacuolar membrane|L-cystine transmembrane transporter activity|L-cystine transport
LOC103932943	9299.937008808569	4774.435875465327	13825.438142151805	2.8956178612977315	1.5338712205193086	1.5103613943950815e-88	7.91621598476855e-86	Up	273.5537740041575	288.3622205853377	275.7413322952592	106.1316642819748	87.88165636716732	98.62771967865562	103932943.0	At4g27520	protein_coding	Early nodulin-like protein 2			GO:0048046,GO:0009507,GO:0005829,GO:0000325,GO:0005886,GO:0099503,GO:0009055	apoplast|chloroplast|cytosol|plant-type vacuole|plasma membrane|secretory vesicle|electron transfer activity
LOC103932948	487.88253994351305	257.14222067600133	718.6228592110244	2.792821397173233	1.481723315239289	3.768120613040986e-22	1.9293714549224246e-20	Up	7.100036265029515	9.42890646045095	8.314021310938564	3.4404580840856456	2.697225676933572	2.8540840305171784	103932948.0	At5g41620	protein_coding	Uncharacterized protein At5g41620			GO:0009507	chloroplast
LOC103932951	65.37056359059783	105.90288968150324	24.838237499692468	0.2355185110155562	-2.0860876392920926	2.2199777581710355e-07	2.698642021644072e-06	Down	0.4330463268365064	0.3959009567798599	1.0422515485436594	3.248353743806883	2.800663586156809	2.0194016028394404	103932951.0	BDH	protein_coding	Borneol dehydrogenase, mitochondrial			GO:0005739,GO:0016491,GO:0016114	mitochondrion|oxidoreductase activity|terpenoid biosynthetic process
LOC103932974	122.94097839440306	55.54729325341844	190.3346635353876	3.417183628396728	1.7728077756159466	3.409442759527687e-09	5.388377545444333e-08	Up	3.0267368995275827	3.363819807329308	3.1213468139515954	0.9286048863179044	1.3819680096172755	0.5048544305185327	103932974.0	MAKR4	protein_coding	Probable membrane-associated kinase regulator 4			GO:0005886,GO:0009506,GO:0019210	plasma membrane|plasmodesma|kinase inhibitor activity
LOC103932979	259.31758047993765	360.49664279747816	158.13851816239716	0.4386979758367627	-1.188700045145221	1.1972913376251546e-05	0.0001034912065658	Down	3.4330587660323464	4.2587919561242655	3.2221856615852067	8.521328002293151	4.499105287676518	12.118279721932002	103932979.0	ERF012	protein_coding	Ethylene-responsive transcription factor ERF012			GO:0005634,GO:0003700,GO:0000976,GO:0071497,GO:0034605,GO:0009873,GO:0045893,GO:0009753,GO:0009751	nucleus|DNA-binding transcription factor activity|transcription cis-regulatory region binding|cellular response to freezing|cellular response to heat|ethylene-activated signaling pathway|positive regulation of DNA-templated transcription|response to jasmonic acid|response to salicylic acid
LOC103933024	16.59589816778675	1.9231481105678176	31.268648225005677	16.07103306330256	4.0063907648711465	4.364620875592134e-06	4.1380567607950015e-05	Up	0.3566941349803201	0.227432464533111	0.2610785979466737	0.0085131184076317	0.0444936904692112	0.0	103933024.0	CRK8	protein_coding	Cysteine-rich receptor-like protein kinase 8			GO:0005886,GO:0005524,GO:0106310,GO:0004674,GO:0042742,GO:0006468	plasma membrane|ATP binding|protein serine kinase activity|protein serine/threonine kinase activity|defense response to bacterium|protein phosphorylation
LOC103933025	25.31889464841074	6.916946061268988	43.72084323555247	6.351020273263977	2.6669883753399573	2.4734278022878457e-06	2.4688886169166112e-05	Up	0.5491468097652762	0.4016341604592552	0.4405603414587679	0.0601349358203282	0.0628588748014343	0.099771690749482	103933025.0	CRK25	protein_coding	Cysteine-rich receptor-like protein kinase 25			GO:0005886,GO:0005524,GO:0106310,GO:0004674,GO:0042742,GO:0006468	plasma membrane|ATP binding|protein serine kinase activity|protein serine/threonine kinase activity|defense response to bacterium|protein phosphorylation
LOC103933042	17.404797053362127	0.3448152929600053	34.464778813764234	98.25973621977246	6.618528461037794	5.291736401170653e-07	6.003340623240708e-06	Up	0.4208634378462209	0.2754093612381634	0.4320759705792724	0.0	0.0	0.0114026064530741	103933042.0	At5g03795	protein_coding	Probable glycosyltransferase At5g03795			GO:0000139,GO:0016757,GO:0071555,GO:0006486	Golgi membrane|glycosyltransferase activity|cell wall organization|protein glycosylation
LOC103933091	39.3714320262091	54.6370647718656	24.10579928055262	0.4402301565842543	-1.1836701189800798	0.0051173043675276	0.0216681158934665	Down	0.2517494364091308	0.3025773051816792	0.1628906196266606	0.4874040735168871	0.5682684636911031	0.5909488442451938	103933091.0		protein_coding
LOC103933121	176.33993374630006	112.73199692270632	239.9478705698937	2.126452890161711	1.0884488935797465	1.2613281660055414e-07	1.6010703232691212e-06	Up	2.648134820289929	2.2647107443602685	2.5397555811865686	1.3106950583655326	1.2269245616322753	1.0061645996705793	103933121.0	IDD7	protein_coding	Protein indeterminate-domain 7			GO:0005634,GO:0003677,GO:0003700,GO:0046872,GO:0006355	nucleus|DNA binding|DNA-binding transcription factor activity|metal ion binding|regulation of DNA-templated transcription
LOC103933178	6.945012313226544	13.230092467143692	0.659932159309402	0.0505960146352732	-4.304832439091647	0.007346525454739	0.0292309578031419	Down	0.0191849221832564	0.0	0.0182548680293722	0.1250015489477651	0.0	0.6320574489135019	103933178.0	WRKY22	protein_coding	WRKY transcription factor 22	pxb04016,pxb04626	MAPK signaling pathway - plant|Plant-pathogen interaction	GO:0005634,GO:0003700,GO:0000976,GO:0071456,GO:0006952,GO:0010150	nucleus|DNA-binding transcription factor activity|transcription cis-regulatory region binding|cellular response to hypoxia|defense response|leaf senescence
LOC103933186	2271.840471694006	748.3179059308733	3795.3630374571367	5.075135538846971	2.3434463520734283	7.914064096689325e-171	1.4258670357203949e-167	Up	142.4085582458523	144.66220960736084	141.54018413303953	26.49660809273133	27.73400489300416	31.313837841432363	103937399.0		protein_coding	Desiccation protectant protein Lea14 homolog OS=Glycine max OX=3847 PE=2 SV=1			GO:0009269	response to desiccation
LOC103933288	4.358990162114226	8.717980324228456	0.0	0.0213696907538519	-5.548290159227276	0.0013669674832206	0.0069979704561894	Down	0.0	0.0	0.0	0.0457439445697685	0.0382528105555948	0.1720290336907528	103933288.0	GLR2.8	protein_coding	Glutamate receptor 2.8			GO:0005886,GO:0005262,GO:0008066,GO:0015276,GO:0038023,GO:0006816,GO:0019722,GO:0071230	plasma membrane|calcium channel activity|glutamate receptor activity|ligand-gated ion channel activity|signaling receptor activity|calcium ion transport|calcium-mediated signaling|cellular response to amino acid stimulus
LOC103933390	141.1625315004321	188.3950880052973	93.92997499556692	0.4993339469226681	-1.001923104117256	4.689046784845309e-05	0.0003535735068447	Down	1.4793874922427677	0.984381264020964	1.3043539990952648	2.1476409614832743	2.4430043287919743	3.0601738036736807	103933390.0	CYCA1-3	protein_coding	Cyclin-A1-3			GO:0000307,GO:0005737,GO:0005634,GO:0016538,GO:0051301,GO:0044772,GO:0000079	cyclin-dependent protein kinase holoenzyme complex|cytoplasm|nucleus|cyclin-dependent protein serine/threonine kinase regulator activity|cell division|mitotic cell cycle phase transition|regulation of cyclin-dependent protein serine/threonine kinase activity
LOC103933402	3521.6366605024846	5136.282569297011	1906.99075170796	0.3713110830415277	-1.42929971691416	2.4440162634415115e-54	5.603388000405683e-52	Down	62.56574445034459	61.3951022206306	68.43170216988891	163.3349289513329	202.0507283738364	159.5074117062176	103933402.0	PSAN	protein_coding	Photosystem I reaction center subunit N, chloroplastic	pxb00195	Photosynthesis	GO:0030093,GO:0019904,GO:0015979	chloroplast photosystem I|protein domain specific binding|photosynthesis
LOC103933405	171.13408599130585	240.2124492855025	102.05572269710932	0.4252272831323539	-1.2336939298692715	1.2069401538341709e-06	1.2914797258566311e-05	Down	2.311863731999144	2.6947880251402228	3.712142753998084	5.810096004993483	9.250499976140008	5.742170551345805	103933405.0	RPL21	protein_coding	50S ribosomal protein L21, chloroplastic	pxb03010	Ribosome	GO:0009507,GO:0009941,GO:0009570,GO:0005634,GO:1990904,GO:0005840,GO:0003729,GO:0019843,GO:0003735,GO:0009658,GO:0009793,GO:0010027,GO:0006412	chloroplast|chloroplast envelope|chloroplast stroma|nucleus|ribonucleoprotein complex|ribosome|mRNA binding|rRNA binding|structural constituent of ribosome|chloroplast organization|embryo development ending in seed dormancy|thylakoid membrane organization|translation
LOC103933408	23.867055604944323	38.96968638380931	8.764424826079347	0.2246292371537726	-2.154382377515723	0.0002189539701449	0.001406369451285	Down	0.1120161987410008	0.0928497357920192	0.0852686669515303	0.6151629275404034	0.2724695051534759	0.4151737294217048	103933408.0	NPF4.3	protein_coding	Protein NRT1/ PTR FAMILY 4.3			GO:0016020,GO:0022857,GO:0006857,GO:0009624,GO:0055085	membrane|transmembrane transporter activity|oligopeptide transport|response to nematode|transmembrane transport
LOC103933450	730.2258124702553	368.51165765702615	1091.939967283484	2.9609407766561047	1.5660556346968195	5.082148420450443e-22	2.5702296932688583e-20	Up	19.79933071489505	17.457278021079016	16.845472075777288	5.680143511235192	8.20475582309419	4.625747682564857	103933450.0		protein_coding	Actin OS=Gossypium hirsutum OX=3635 PE=3 SV=1	pxb04814	Motor proteins	GO:0005737,GO:0005856,GO:0005524,GO:0016787	cytoplasm|cytoskeleton|ATP binding|hydrolase activity
LOC103933551	238.036021794267	138.49138972443205	337.58065386410186	2.436200975750257	1.2846331540809646	1.445618113544139e-13	3.776429345404893e-12	Up	3.676401855467213	3.91403185386938	3.6265492340198686	1.653444506287176	1.4986245907315134	1.5047526260019286	103933551.0		protein_coding
LOC103933553	769.3406457001979	168.653389208176	1370.0279021922188	8.10212660441247	3.0183006288568546	1.4019094179042148e-95	8.082568557984962e-93	Up	8.489528372703122	8.683733839939869	8.6731885189984	1.342757772263424	1.0744224882194902	0.8017487425501691	103933553.0	ABCB11	protein_coding	ABC transporter B family member 11	pxb02010	ABC transporters	GO:0005576,GO:0016020,GO:0005886,GO:0009506,GO:0140359,GO:0005524,GO:0016887,GO:0042626,GO:0055085	extracellular region|membrane|plasma membrane|plasmodesma|ABC-type transporter activity|ATP binding|ATP hydrolysis activity|ATPase-coupled transmembrane transporter activity|transmembrane transport
LOC103933563	2633.188933251882	655.6206437985251	4610.757222705237	7.039760569966588	2.8155263620449715	7.505949842713083e-146	9.835182550722273e-143	Up	129.70362552602344	128.21337843838273	126.99034554744983	16.537055900439842	16.07693167245618	22.76976414604582	103933563.0		protein_coding
LOC103933654	54.89876131077981	13.064129276386987	96.7333933451726	7.4071797209138595	2.8889243418360686	9.742954857080848e-12	2.1149108408514278e-10	Up	2.2855440525886928	3.0697551110315286	2.7117185191447195	0.4990171725466385	0.164722487300169	0.4357549912220969	103933654.0	PM19L	protein_coding	Membrane protein PM19L			GO:0016020	membrane
LOC103933697	342.4466393048104	532.6975809088535	152.1956977007674	0.2862215444531146	-1.804795824269904	2.321464017582027e-21	1.1381095788237598e-19	Down	3.241763061144024	2.382970727114444	4.23091448494134	11.172681666596922	13.042716052549212	10.711731969731089	103933697.0	FLS	protein_coding	Flavonol synthase/flavanone 3-hydroxylase	pxb00941	Flavonoid biosynthesis	GO:0005737,GO:0045431,GO:0031418,GO:0046872,GO:0045486	cytoplasm|flavonol synthase activity|L-ascorbic acid binding|metal ion binding|naringenin 3-dioxygenase activity
LOC103933706	62.26479633344972	18.460366822439276	106.06922584446008	5.70449611162324	2.5120994563004446	1.525454462757585e-07	1.910263935617416e-06	Up	1.2923630492443836	1.958349770941597	1.8138242683418315	0.5112470028099351	0.3300736863839265	0.0498956096819195	103933706.0		protein_coding
LOC103933743	181.1236135975796	286.61229521814283	75.63493197701659	0.2638514208937882	-1.922202342127974	9.447836751780379e-16	2.9863244522321606e-14	Down	0.6996037489849847	0.8371773813854918	0.6656880850796946	2.3021033319159274	2.473492220651715	3.6723907390601513	103933743.0	CES101	protein_coding	G-type lectin S-receptor-like serine/threonine-protein kinase CES101			GO:0005886,GO:0005524,GO:0005516,GO:0030246,GO:0106310,GO:0004674,GO:0045087,GO:0006468,GO:0009620	plasma membrane|ATP binding|calmodulin binding|carbohydrate binding|protein serine kinase activity|protein serine/threonine kinase activity|innate immune response|protein phosphorylation|response to fungus
LOC103933755	4.1053248242540565	0.0	8.210649648508111	45.49199791389164	5.507540891072625	0.001525828363227	0.0076950759668903	Up	0.3388076158964263	0.38614970168676	0.0967148303723638	0.0	0.0	0.0	103933755.0	SAUR72	protein_coding	Auxin-responsive protein SAUR72			GO:0005737,GO:0009734	cytoplasm|auxin-activated signaling pathway
LOC103933778	715.5731010451336	229.63310752174755	1201.5130945685194	5.2282806433379125	2.3863365841105906	3.7020577723932157e-81	1.6939558635679243e-78	Up	17.08696401560449	18.534962440784284	16.147635186961033	3.2026288289119886	3.7874387481378298	3.032041883808232	103933778.0	CYP92C6	protein_coding	Trimethyltridecatetraene synthase	pxb00905	Brassinosteroid biosynthesis	GO:0016020,GO:0097007,GO:0020037,GO:0005506,GO:0010333,GO:0080027,GO:0016114	membrane|4,8,12-trimethyltrideca-1,3,7,11-tetraene synthase activity|heme binding|iron ion binding|terpene synthase activity|response to herbivore|terpenoid biosynthetic process
LOC103933794	81.62222619301508	113.62298756866949	49.62146481736068	0.4377727630041964	-1.1917458980230295	0.0001744739297995	0.0011506657456717	Down	0.7519395168724491	0.5419820584793804	1.1043381660977465	1.962782152079728	1.8767401627930729	1.716610571480988	103933794.0	AS1	protein_coding	Transcription factor AS1			GO:0000793,GO:0005730,GO:0005634,GO:0003677,GO:0003700,GO:0042802,GO:0042803,GO:0000976,GO:0008356,GO:0042742,GO:0050832,GO:0009908,GO:0010338,GO:0009965,GO:0045892,GO:0009944,GO:0009946,GO:0045088,GO:0009615	condensed chromosome|nucleolus|nucleus|DNA binding|DNA-binding transcription factor activity|identical protein binding|protein homodimerization activity|transcription cis-regulatory region binding|asymmetric cell division|defense response to bacterium|defense response to fungus|flower development|leaf formation|leaf morphogenesis|negative regulation of DNA-templated transcription|polarity specifi…
LOC103933803	398.4800247470987	225.38054698934096	571.5795025048561	2.537888818842055	1.3436288682260598	1.9693551307924033e-18	7.713396787412036e-17	Up	3.836463193963759	4.433388257901886	4.615713268539008	1.732248483925194	1.4916130417082816	1.9160172333746768	103933803.0	ECA4	protein_coding	Calcium-transporting ATPase 4, endoplasmic reticulum-type			GO:0005783,GO:0005576,GO:0016020,GO:0005524,GO:0016887,GO:0046872,GO:0005388,GO:0015662,GO:0070588,GO:0006874,GO:0034220	endoplasmic reticulum|extracellular region|membrane|ATP binding|ATP hydrolysis activity|metal ion binding|P-type calcium transporter activity|P-type ion transporter activity|calcium ion transmembrane transport|cellular calcium ion homeostasis|ion transmembrane transport
LOC103933825	134.66689466572254	180.3374159957142	88.99637333573091	0.4932358804485235	-1.019650342465552	1.0040716369108445e-05	8.824503986960033e-05	Down	1.6301675661860795	1.4626811158244306	1.3272638378692394	3.300656136776427	2.697997367584473	3.0625297336653787	103933825.0	BZIP4	protein_coding	Basic leucine zipper 4			GO:0005634,GO:0003700,GO:0000976,GO:0045893	nucleus|DNA-binding transcription factor activity|transcription cis-regulatory region binding|positive regulation of DNA-templated transcription
LOC103933849	16.449558230097885	4.9250121016684005	27.97410435852735	5.7024672018996725	2.5115862438096146	0.0006369988862678	0.0036026617411109	Up	0.2951509823856615	0.0885244375408382	0.2586707584399192	0.0361483062819825	0.0302285761561575	0.0479797985817667	103933853.0	AHA8	protein_coding	ATPase 8, plasma membrane-type	pxb00190	Oxidative phosphorylation	GO:0016020,GO:0005886,GO:0005524,GO:0016887,GO:0046872,GO:0015662,GO:0008553,GO:0034220,GO:0120029,GO:1902600,GO:0051453	membrane|plasma membrane|ATP binding|ATP hydrolysis activity|metal ion binding|P-type ion transporter activity|P-type proton-exporting transporter activity|ion transmembrane transport|proton export across plasma membrane|proton transmembrane transport|regulation of intracellular pH
LOC103933899	2774.121462890481	3716.394886104192	1831.848039676771	0.4928304186402863	-1.0208367896111892	5.238848499126213e-33	5.17192759192847e-31	Down	21.400214975590703	21.3755839875838	21.343154777573368	45.21816686094781	47.66971636617731	38.822149368629006	103933899.0	KAS1	protein_coding	3-oxoacyl-[acyl-carrier-protein] synthase I, chloroplastic	pxb00061,pxb00780	Fatty acid biosynthesis|Biotin metabolism	GO:0009570,GO:0004315,GO:0006633	chloroplast stroma|3-oxoacyl-[acyl-carrier-protein] synthase activity|fatty acid biosynthetic process
LOC103934019	952.0777371085256	619.0225360312917	1285.1329381857597	2.0748014147781766	1.0529732585679714	1.9650928998863467e-21	9.683373166670725e-20	Up	16.029029204058133	16.63445691383679	15.847462814936044	7.929515289458848	8.897614390610338	6.837752415648504	103934019.0	EMB3004	protein_coding	Bifunctional 3-dehydroquinate dehydratase/shikimate dehydrogenase, chloroplastic	pxb00400,pxb00999	Phenylalanine, tyrosine and tryptophan biosynthesis|Biosynthesis of various plant secondary metabolites	GO:0009507,GO:0009570,GO:0003855,GO:0050661,GO:0004764,GO:0008652,GO:0009073,GO:0009423,GO:0009793,GO:0019632	chloroplast|chloroplast stroma|3-dehydroquinate dehydratase activity|NADP binding|shikimate 3-dehydrogenase (NADP+) activity|amino acid biosynthetic process|aromatic amino acid family biosynthetic process|chorismate biosynthetic process|embryo development ending in seed dormancy|shikimate metabolic process
LOC103934176	73.71052387269542	27.08850043706169	120.33254730832908	4.47061938728403	2.1604747251577354	2.230768461715061e-07	2.7088503744683544e-06	Up	1.9767425489624848	2.367576453465319	2.105242354649056	0.2700852753609118	0.2646743986777601	0.9335555184389026	103934176.0	GIP2	protein_coding	Probable aspartic proteinase GIP2			GO:0048046,GO:0004190,GO:0006952,GO:0006508	apoplast|aspartic-type endopeptidase activity|defense response|proteolysis
LOC103934215	18.45990295030457	33.47197519221755	3.4478307083916038	0.1019634642660537	-3.293875799206369	0.0001232148072564	0.0008444872203475	Down	0.0677949196914485	0.0702436394483733	0.0	0.6057950163467273	0.1187317090569232	0.628183020859849	103958933.0	CYP79D16	protein_coding	Phenylalanine N-monooxygenase CYP79D16	pxb00460,pxb00966	Cyanoamino acid metabolism|Glucosinolate biosynthesis	GO:0020037,GO:0005506,GO:0102684	heme binding|iron ion binding|L-phenylalanine N-monooxygenase activity
LOC103934339	39.025263470853936	2.542405616419293	75.50812132528851	29.162522524378574	4.866043611397624	1.6190218959954193e-12	3.8130346565245045e-11	Up	1.479745051732932	1.8147995559963723	3.4481862683802182	0.1124367076625969	0.1175297659112073	0.0	103934339.0	PRB1	protein_coding	Pathogenesis-related protein 1	pxb04016,pxb04075,pxb04626	MAPK signaling pathway - plant|Plant hormone signal transduction|Plant-pathogen interaction	GO:0005615,GO:0098542,GO:0009617,GO:0009723,GO:0080027,GO:0009753,GO:0009751,GO:0009611	extracellular space|defense response to other organism|response to bacterium|response to ethylene|response to herbivore|response to jasmonic acid|response to salicylic acid|response to wounding
LOC103934341	181.5968748065073	8.340477234761758	354.8532723782525	42.66906272077189	5.415118515176898	8.835725410662405e-07	9.651665646576927e-06	Up	11.962838846104708	10.589506712406486	12.59452484516118	0.2807151541186456	0.0	0.5519917062983932	103934339.0	PRB1	protein_coding	Pathogenesis-related protein 1	pxb04016,pxb04075,pxb04626	MAPK signaling pathway - plant|Plant hormone signal transduction|Plant-pathogen interaction	GO:0005615,GO:0098542,GO:0009617,GO:0009723,GO:0080027,GO:0009753,GO:0009751,GO:0009611	extracellular space|defense response to other organism|response to bacterium|response to ethylene|response to herbivore|response to jasmonic acid|response to salicylic acid|response to wounding
LOC103934412	60.971977272892246	26.15095137517039	95.79300317061406	3.664401799522298	1.873577702778913	1.0696669283269813e-07	1.371676536605066e-06	Up	1.2257983406589807	0.9497941590007334	0.8418174748515865	0.2381166385446551	0.3111282935251159	0.285325817576654	103934412.0	ICR2	protein_coding	Interactor of constitutive active ROPs 2, chloroplastic			GO:0009507	chloroplast
LOC103934445	311.7338149613411	204.61210293176745	418.8555269909146	2.0500840648947043	1.035683069496619	1.2432768691599764e-06	1.3254416533755416e-05	Up	8.958149075500595	9.759448326429617	8.461196891794515	3.6173347566781264	3.41802447709848	6.397217129713066	103958431.0	RABC2A	protein_coding	Ras-related protein RABC2a			GO:0012505,GO:0005777,GO:0005886,GO:0005525,GO:0030742,GO:0003924,GO:0080115,GO:0006886	endomembrane system|peroxisome|plasma membrane|GTP binding|GTP-dependent protein binding|GTPase activity|myosin XI tail binding|intracellular protein transport
LOC103934596	189.82917682055472	125.76661286465814	253.8917407764513	2.016894030101892	1.012135285109666	4.843672431415139e-07	5.529843373481356e-06	Up	2.3749884487439648	2.8059480311772576	2.883613114321012	1.510440033474072	1.3592822438344028	1.172793706843847	103934596.0	CTR1	protein_coding	Serine/threonine-protein kinase CTR1			GO:0005789,GO:0005524,GO:0106310,GO:0004674,GO:0004712,GO:0009873,GO:0009686,GO:0010105,GO:0046777,GO:2000069,GO:2000035,GO:0048510,GO:0009723,GO:0009750,GO:0001666,GO:0009744,GO:0010182	endoplasmic reticulum membrane|ATP binding|protein serine kinase activity|protein serine/threonine kinase activity|protein serine/threonine/tyrosine kinase activity|ethylene-activated signaling pathway|gibberellin biosynthetic process|negative regulation of ethylene-activated signaling pathway|protein autophosphorylation|regulation of post-embryonic root development|regulation of stem cell divisi…
LOC103934662	9.858660307514986	0.0	19.71732061502995	109.60218438722896	6.776132741478442	1.0354292291577004e-05	9.080717489786746e-05	Up	0.0559549391405894	0.2512293529125077	0.7808875614788284	0.0	0.0	0.0	103934667.0	JOX2	protein_coding	Jasmonate-induced oxygenase 2			GO:0005829,GO:0051213,GO:0005506,GO:0120091,GO:0097237,GO:0006952,GO:1900366,GO:1900150,GO:2000022	cytosol|dioxygenase activity|iron ion binding|jasmonic acid hydrolase|cellular response to toxic substance|defense response|negative regulation of defense response to insect|regulation of defense response to fungus|regulation of jasmonic acid mediated signaling pathway
LOC103934745	203.79425572820816	289.5125961021292	118.07591535428728	0.407973360710795	-1.293453142752243	3.5041305777891085e-11	7.153935705802169e-10	Down	2.32316617691114	2.3648483818316968	2.42384081056665	6.20269590788234	5.0362375283810925	6.399142741465237	103934745.0	SAT	protein_coding	Stemmadenine O-acetyltransferase	pxb00940,pxb00945,pxb00941	Phenylpropanoid biosynthesis|Stilbenoid, diarylheptanoid and gingerol biosynthesis|Flavonoid biosynthesis	GO:0016746,GO:0016491,GO:0009820	acyltransferase activity|oxidoreductase activity|alkaloid metabolic process
LOC103934837	16.932641249263632	2.548990334510201	31.316292164017053	12.120645127846396	3.5993945839602053	1.5557007513098105e-05	0.0001308613526641	Up	0.2863883243803755	0.7232855475848059	0.6471986133094034	0.0999640605211052	0.0174153573105253	0.0184281551265037	103934837.0	PIN8	protein_coding	Auxin efflux carrier component 8			GO:0005783,GO:0005789,GO:0005886,GO:0010329,GO:0010315,GO:0010252,GO:0009926,GO:0009734,GO:0009555	endoplasmic reticulum|endoplasmic reticulum membrane|plasma membrane|auxin efflux transmembrane transporter activity|auxin export across the plasma membrane|auxin homeostasis|auxin polar transport|auxin-activated signaling pathway|pollen development
LOC103934890	5.547013852288576	10.45135057989916	0.6426771246779927	0.0632449959113501	-3.982904854781665	0.0119906859631891	0.0437736533775713	Down	0.0	0.0	0.0267389997488455	0.2354107676521022	0.0136707886548914	0.1880556524937037	108866199.0	At5g56420	protein_coding	F-box/FBD/LRR-repeat protein At5g56420
LOC103934891	67.21962631337884	37.94705230541926	96.49220032133836	2.544654614792851	1.3474698530239202	0.0002273839951923	0.0014543595361457	Up	0.8766597987215758	1.8496786300537604	1.819987074446337	0.5192706291746674	0.6513505074296951	0.6399993642804264	103934891.0	At4g14096	protein_coding	F-box/LRR-repeat protein At4g14096
LOC103934968	27.31804485415672	10.973896133318462	43.662193574994944	3.967782006908738	1.9883327650919944	0.0002405900048687	0.0015310128190623	Up	0.771517315213668	0.5654180559208943	1.0922204692211417	0.2802458021357751	0.2013963379268482	0.1356145834514734	103934968.0	ANX2	protein_coding	Receptor-like protein kinase ANXUR2			GO:0016324,GO:0005886,GO:0090404,GO:0005524,GO:0004672,GO:0106310,GO:0004674,GO:0004714,GO:0046777	apical plasma membrane|plasma membrane|pollen tube tip|ATP binding|protein kinase activity|protein serine kinase activity|protein serine/threonine kinase activity|transmembrane receptor protein tyrosine kinase activity|protein autophosphorylation
LOC103935096	237.10593716018485	348.1723741934884	126.03950012688144	0.3616299837855503	-1.4674137941658696	6.46254902094093e-12	1.4275547940740552e-10	Down	1.6794200995722703	1.9022907845687216	1.7198862161268582	5.44473157265096	5.871380949292107	3.5166983254344086	103935096.0	GT4	protein_coding	Putative UDP-rhamnose:rhamnosyltransferase 1			GO:0016020,GO:0008194	membrane|UDP-glycosyltransferase activity
LOC103935135	15.940971773819989	24.62006302128685	7.26188052635313	0.297171532381995	-1.7506321757080892	0.0121191041451377	0.0441777206868849	Down	0.2338060488169106	0.1211255051904387	0.4820216002883253	0.7254238008542904	1.0236825963590537	1.1233343966348677	103935135.0	RALFL34	protein_coding	Protein RALF-like 34			GO:0048046,GO:0005179,GO:0019722,GO:0007267	apoplast|hormone activity|calcium-mediated signaling|cell-cell signaling
LOC103935162	18.979275544267985	30.061737141523267	7.896813947012728	0.2613204487408639	-1.9361080726299456	0.0047801228054108	0.0204385345760277	Down	0.066019283124967	0.1270357543866811	0.0269223319377303	0.1580165523012739	0.3028194508560701	0.3884000607396133	103935162.0	IPD3	protein_coding	Protein CYCLOPS			GO:0005634,GO:0043565,GO:0036377,GO:0009877	nucleus|sequence-specific DNA binding|arbuscular mycorrhizal association|nodulation
LOC103935194	33.426738954328215	47.53463715951504	19.3188407491414	0.4070633610621034	-1.2966747215862806	0.0083540778503378	0.0325656527642582	Down	0.1010511603702105	0.1396014393052949	0.2403809068330561	0.5173224276799283	0.3932768291831401	0.2861017619134979	103927811.0	PCMP-H23	protein_coding	Pentatricopeptide repeat-containing protein At3g03580			GO:0043231,GO:0003723,GO:0008270,GO:0009451	intracellular membrane-bounded organelle|RNA binding|zinc ion binding|RNA modification
LOC103935323	43.18697755859554	3.583436213390217	82.79051890380082	23.08873766403361	4.5291173933513935	7.987993872385283e-15	2.3119467807153666e-13	Up	3.2366092247988023	2.3474597907888164	3.2165793344931544	0.2008428248639721	0.0349900708317352	0.1480997355787519	103940508.0	SAUR76	protein_coding	Auxin-responsive protein SAUR76			GO:0005737,GO:0019897,GO:0005634,GO:0009873,GO:0030307,GO:0009733	cytoplasm|extrinsic component of plasma membrane|nucleus|ethylene-activated signaling pathway|positive regulation of cell growth|response to auxin
LOC103935340	1456.2203028893273	928.0808003260744	1984.35980545258	2.1385829503621308	1.0966551668846527	0.0002003655384283	0.0013011798549839	Up	12.913135187426088	12.827889306107645	13.787747089994516	4.711220624151761	5.101675761127847	8.895507941826885	103959104.0	N	protein_coding	TMV resistance protein N			GO:0005737,GO:0043531,GO:0005524,GO:0050135,GO:0061809,GO:0050832,GO:0009626,GO:0007165	cytoplasm|ADP binding|ATP binding|NAD(P)+ nucleosidase activity|NAD+ nucleotidase, cyclic ADP-ribose generating|defense response to fungus|plant-type hypersensitive response|signal transduction
LOC103935347	1409.5223865955463	864.1702023087418	1954.8745708823503	2.262086020903353	1.1776537920912271	3.525689742707092e-37	4.324896094170951e-35	Up	14.846814717778196	14.74609418459599	14.8070945606404	7.059933851381122	6.0488351918152174	6.7487249967344045	103935347.0		protein_coding
LOC103935384	1027.6244142773387	669.2615833468974	1385.9872452077798	2.070417949900333	1.0499220302289631	8.937039835344761e-26	5.8155315425165576e-24	Up	27.036165258373305	28.42284048847179	25.61249915511004	13.87224281160274	12.497874328700776	13.245070776355108	103935384.0	ACT1	protein_coding	Actin-1	pxb04814	Motor proteins	GO:0005737,GO:0005856,GO:0005524,GO:0016787	cytoplasm|cytoskeleton|ATP binding|hydrolase activity
LOC103935393	858.2139431599883	1221.3059249592309	495.1219613607457	0.4053824112075115	-1.302644600592129	6.1645717967032186e-24	3.561244713097468e-22	Down	11.122506123174102	10.583490923818038	11.512043928998237	32.87558417884773	24.492616536783597	25.4963409261675	103935393.0		protein_coding	(-)-isopiperitenol/(-)-carveol dehydrogenase, mitochondrial OS=Mentha piperita OX=34256 PE=1 SV=1			GO:0005739,GO:0018459,GO:0018458,GO:0000166,GO:0031525	mitochondrion|carveol dehydrogenase activity|isopiperitenol dehydrogenase activity|nucleotide binding|menthol biosynthetic process
LOC103935412	17.697090103087174	0.0	35.39418020617435	196.2210534185496	7.616336032723391	1.503507922611037e-08	2.157372965908829e-07	Up	0.2442181838507751	0.6958578734346407	0.3369493749975476	0.0	0.0	0.0	103935412.0	CBP60A	protein_coding	Calmodulin-binding protein 60 A			GO:0005634,GO:0005516,GO:0003700,GO:0043565,GO:1900425,GO:0080142	nucleus|calmodulin binding|DNA-binding transcription factor activity|sequence-specific DNA binding|negative regulation of defense response to bacterium|regulation of salicylic acid biosynthetic process
LOC103935446	115.36602694418772	17.563071983120402	213.16898190525487	12.233680311395808	3.612786576289004	2.4941577444063758e-26	1.6838193278220752e-24	Up	1.7907136990611454	1.6175224626377145	1.4126373480665493	0.1210923012218803	0.0595658507622308	0.220604752162508	103935446.0	ACA13	protein_coding	Putative calcium-transporting ATPase 13, plasma membrane-type			GO:0043231,GO:0005886,GO:0005524,GO:0016887,GO:0019829,GO:0005516,GO:0046872,GO:0005388	intracellular membrane-bounded organelle|plasma membrane|ATP binding|ATP hydrolysis activity|ATPase-coupled cation transmembrane transporter activity|calmodulin binding|metal ion binding|P-type calcium transporter activity
LOC103935454	161.2919711641373	266.7862570613528	55.79768526692186	0.2090707896376085	-2.257936585273315	1.7752639890781281e-19	7.649556803162212e-18	Down	0.5763211287635812	0.5858708229975477	0.6311566505934028	3.3603465519730995	3.2374805063244687	2.082323258448677	103940273.0	SBT1.3	protein_coding	Subtilisin-like protease SBT1.3			GO:0005576,GO:0004252,GO:0006508	extracellular region|serine-type endopeptidase activity|proteolysis
LOC103935534	79.53842921096734	21.555532509952645	137.52132591198193	6.342297513854977	2.665005555097969	3.588750672204949e-12	8.191046367985117e-11	Up	3.5326579137865552	4.111520226610893	2.1872125520152883	0.7882683429687563	0.470842641799076	0.2989348224742618	103935534.0	EXPA4	protein_coding	Expansin-A4			GO:0005576,GO:0016020,GO:0009505,GO:0009506,GO:0009664,GO:0006949	extracellular region|membrane|plant-type cell wall|plasmodesma|plant-type cell wall organization|syncytium formation
LOC103935563	57.0839327837031	78.18041980215985	35.98744576524636	0.4610659050991657	-1.1169551096038104	0.0041621874312375	0.0182068857481462	Down	0.529825294382086	0.2744811640649968	0.6049682600855808	1.0233120819080337	1.3145282749158893	0.7636726856275556	103935563.0	FZR3	protein_coding	Protein FIZZY-RELATED 3	pxb04120	Ubiquitin mediated proteolysis	GO:0005680,GO:0010997,GO:1990757,GO:0031145,GO:0007049,GO:0051301,GO:1905786,GO:0016567	anaphase-promoting complex|anaphase-promoting complex binding|ubiquitin ligase activator activity|anaphase-promoting complex-dependent catabolic process|cell cycle|cell division|positive regulation of anaphase-promoting complex-dependent catabolic process|protein ubiquitination
LOC103935568	2012.356248984048	365.5425954612258	3659.169902506868	10.00704964378588	3.3229447851772265	1.5038157579406668e-15	4.6764290026057816e-14	Up	56.50853466083655	61.40183236864215	64.7446715520864	8.834495159992587	6.474129680413334	3.147119381048478			protein_coding
LOC103935633	8108.405324948371	478.89313011073233	15737.917519786	32.85381820219406	5.037989142185799	1.721756140698225e-50	3.422969949510878e-48	Up	482.9595509416049	520.0030223796816	511.43672162102257	17.18275729760794	20.97043972936768	8.547501750894979	103935633.0	TL1	protein_coding	Thaumatin-like protein 1a			GO:0005576	extracellular region
LOC103935635	26956.989749923818	1472.3122212792666	52441.66727856834	35.61620132074146	5.1544617475432615	1.3679557372706662e-47	2.4801295621573264e-45	Up	1387.0861042936124	1426.8397170652322	1450.2062562974838	38.5136200959153	58.96859142236927	23.93384289287368	103935639.0	TL1	protein_coding	Thaumatin-like protein 1a			GO:0005576	extracellular region
LOC103935670	551.1528820742205	744.9128947053812	357.39286944306014	0.4796568652041665	-1.0599253888357545	5.187602949743393e-16	1.680258766654525e-14	Down	14.093841398970191	12.694791335432884	12.909932448411553	27.391586493487026	31.37490818555473	25.035076715635643	103935670.0		protein_coding
LOC103935708	69.3323630440171	39.242120707160616	99.42260538087356	2.5398478438434013	1.3447420712069926	0.0025988557346549	0.0121402064921241	Up	3.826742861651215	2.107502837595044	4.198894156049295	1.5402983560996362	0.4360604692000089	2.0586420011369744	103935708.0		protein_coding
LOC103935749	32.74793115837336	50.275273104693326	15.220589212053405	0.3027369250758245	-1.7238634422695005	0.0009770397354611	0.0052322356407465	Down	0.0945807594698403	0.2572420484104634	0.1799912729118681	0.4071663198520793	0.4946275805801166	0.8763787532958375	103935749.0	DOF3.6	protein_coding	Dof zinc finger protein DOF3.6			GO:0005634,GO:0003677,GO:0003700,GO:0046872	nucleus|DNA binding|DNA-binding transcription factor activity|metal ion binding
LOC103935760	819.5788305123172	1224.3731529723034	414.78450805233183	0.3387176894700363	-1.5618447616003657	1.9685947111306137e-07	2.412784002455876e-06	Down	10.128082209832463	8.009632580141298	7.198315519164428	25.03028225497637	33.52461516042415	17.258320332286132	103935760.0	E6	protein_coding	Protein E6			GO:0005576,GO:0090378	extracellular region|seed trichome elongation
LOC103935793	5.378513696007754	0.6356014041048232	10.121425987910682	15.628185750631692	3.966078402944328	0.0057003479111939	0.0237222360669825	Up	0.1184691893287599	0.1500256257271048	0.1252511040866977	0.0122523732871561	0.0128073704240562	0.0	103935793.0	ACS1	protein_coding	1-aminocyclopropane-1-carboxylate synthase	pxb00270,pxb04016	Cysteine and methionine metabolism|MAPK signaling pathway - plant	GO:0016847,GO:0030170,GO:0008483,GO:0006520,GO:0009693,GO:0009835	1-aminocyclopropane-1-carboxylate synthase activity|pyridoxal phosphate binding|transaminase activity|amino acid metabolic process|ethylene biosynthetic process|fruit ripening
LOC103935809	325.8146390277128	175.31527128310924	476.3140067723162	2.719434442928228	1.4433066473504483	1.0827430545323868e-19	4.772640150551341e-18	Up	10.768450530764916	11.25929584321918	12.585777163285488	4.210699438166923	3.9469362741159815	4.733335047635915	103935809.0		protein_coding
LOC103935821	57.85640833225162	9.86478087055438	105.8480357939488	10.777116739451028	3.4298993525626646	2.899231123517442e-16	9.639692687155398e-15	Up	1.4811729949629349	1.3344976071231234	1.2132821136038678	0.1318736244717794	0.075189337601903	0.1723843481192284	103935821.0	UVR8	protein_coding	Ultraviolet-B receptor UVR8			GO:0000785,GO:0005829,GO:0005634,GO:0009536,GO:0003682,GO:0005085,GO:0042802,GO:0009881,GO:0042803,GO:0009649,GO:0009411,GO:0010224	chromatin|cytosol|nucleus|plastid|chromatin binding|guanyl-nucleotide exchange factor activity|identical protein binding|photoreceptor activity|protein homodimerization activity|entrainment of circadian clock|response to UV|response to UV-B
LOC103935832	480.8891832933713	669.3265827549968	292.451783831746	0.4366549584666647	-1.195434371985612	1.2929249725985966e-15	4.0512117592499725e-14	Down	5.529125044074434	4.614410663017549	4.381569778026163	12.326621022653198	11.756727922989311	9.56824261422008	103964465.0	SCPL18	protein_coding	Serine carboxypeptidase-like 18			GO:0005576,GO:0016747,GO:0004185,GO:0006508,GO:0019748	extracellular region|acyltransferase activity, transferring groups other than amino-acyl groups|serine-type carboxypeptidase activity|proteolysis|secondary metabolic process
LOC103935861	55.69630072380944	18.15869968938801	93.2339017582308	5.125513653251299	2.3576965915186183	1.2727026208002555e-09	2.1182562615363147e-08	Up	5.654722583280122	4.5423463124303565	7.315185152998841	1.360211510193068	1.1745512229544386	0.9157899353628366			non_coding
LOC103935876	12341.411683364193	7173.401715355511	17509.421651372864	2.4408086161059512	1.2873591777821518	5.108769966457513e-13	1.2673882256718652e-11	Up	639.1911693668183	647.6045683016102	626.7465923026026	259.7229764032266	325.5981288787784	209.0042588946308	103935876.0	ELIP1	protein_coding	Early light-induced protein 1, chloroplastic			GO:0009535,GO:0009522,GO:0009523,GO:0071483,GO:0071490,GO:0034605,GO:0071486,GO:0071491,GO:0071492,GO:0010117,GO:0015979,GO:0010030,GO:0010380,GO:0009409	chloroplast thylakoid membrane|photosystem I|photosystem II|cellular response to blue light|cellular response to far red light|cellular response to heat|cellular response to high light intensity|cellular response to red light|cellular response to UV-A|photoprotection|photosynthesis|positive regulation of seed germination|regulation of chlorophyll biosynthetic process|response to cold
LOC103935886	76.20076169988364	16.364250144519453	136.03727325524778	8.245508705192087	3.043608503222272	6.55043646476074e-16	2.1027776388603332e-14	Up	4.081875687005003	5.123311778449142	4.136610348359104	0.8031290282558115	0.5811981608600657	0.2391658878239495	103935886.0		protein_coding
LOC103935962	49.83329846400821	69.4829904756224	30.18360645239404	0.434519715409503	-1.2025064571382929	0.0115846034967139	0.0425359017959207	Down	0.7935916849266293	0.98670699997442	0.5789250551391882	1.4281083556433405	0.8750882137821481	3.1864583733115843	103935962.0	CYCU2-1	protein_coding	Cyclin-U2-1			GO:0019901,GO:0007049,GO:0051301,GO:0000079	protein kinase binding|cell cycle|cell division|regulation of cyclin-dependent protein serine/threonine kinase activity
LOC103935975	37.23153190725253	22.244742437368263	52.218321377136775	2.357581834734606	1.2373078495925085	0.0094428501407585	0.0359541726334231	Up	1.36859993780489	1.1296195933752495	1.0815316669071426	0.3886461071355954	0.2934032499339014	0.8597526808260598	103935975.0		protein_coding
LOC103935988	45.98485834052222	16.574483336928903	75.39523334411551	4.57315157065139	2.1931887360272966	2.5793128190768945e-06	2.565695329038289e-05	Up	3.53781651306265	3.4244427936694484	3.4106023994369306	0.7365936089554309	0.2717502963073855	1.2939932480453131	103935988.0		protein_coding
LOC103936016	24.05887366721871	5.501586836902892	42.61616049753451	7.718735387359373	2.9483645003647103	1.2011080815200905e-05	0.0001037588932154	Up	0.8733707431996768	0.6221300749397799	0.7964048377576135	0.0338723018123762	0.2301430254111158	0.0374657069172437	103933352.0	LPP3	protein_coding	Putative lipid phosphate phosphatase 3, chloroplastic	pxb00561,pxb00564	Glycerolipid metabolism|Glycerophospholipid metabolism	GO:0031969,GO:0005886,GO:0008195,GO:0006644	chloroplast membrane|plasma membrane|phosphatidate phosphatase activity|phospholipid metabolic process
LOC103936091	141.8174022245509	44.880622789676806	238.7541816594249	5.330194363714085	2.414188141324769	0.0001202870611189	0.000826582863141	Up	4.737697390771639	4.908820732401279	4.70149876071775	0.3596021753384868	0.633079773807006	1.7375448467429515	103966574.0	At5g13200	protein_coding	GEM-like protein 5			GO:0009536,GO:0009793,GO:0098755,GO:0010029,GO:0009845	plastid|embryo development ending in seed dormancy|maintenance of seed dormancy by absisic acid|regulation of seed germination|seed germination
LOC103936119	4.948915844581191	9.55923809219198	0.3385935969704055	0.0379075840037785	-4.721369678843554	0.0032447780740583	0.0147097523245801	Down	0.0297418144981511	0.0	0.0	0.2491536665204412	0.2025641397880457	0.398068073062348	103936119.0	DMP4	protein_coding	Protein DMP4			GO:0009705,GO:0009838,GO:0010256,GO:0090693	plant-type vacuole membrane|abscission|endomembrane system organization|plant organ senescence
LOC103936167	466.8823624058927	728.6457070776261	205.1190177341597	0.2814804008679745	-1.8288936221554013	1.6153445913649002e-16	5.497702306408026e-15	Down	7.214349169203353	7.796814827624444	5.912103558019532	22.49086840540717	16.52391826806589	36.14251404609375	103964028.0	HVA22	protein_coding	Protein HVA22			GO:0005783,GO:0005794,GO:0016020	endoplasmic reticulum|Golgi apparatus|membrane
LOC103936226	853.3156013357969	1270.4205411503383	436.210661521256	0.3435157816025042	-1.5415517148638875	8.646420597275412e-29	6.904442286915744e-27	Down	19.41021917029486	15.540555341352867	16.75206129891924	42.51734276065335	49.24265901323932	60.694445205934926	103936226.0	HSP18.2	protein_coding	18.2 kDa class I heat shock protein	pxb04141	Protein processing in endoplasmic reticulum	GO:0005737	cytoplasm
LOC103936322	13.74659651457032	5.176525698215612	22.31666733092501	4.302728919779337	2.1052519505791896	0.004991877309531	0.0211961772281411	Up	0.3364870157875467	0.167347566858023	0.3842096001093907	0.1002248930338804	0.0523823956678619	0.0554287170830456	103964421.0	PLT5	protein_coding	Polyol transporter 5			GO:0005886,GO:0005351,GO:0015591,GO:0015148,GO:0005354,GO:0005355,GO:0015168,GO:0015575,GO:0015145,GO:0005365,GO:0015576,GO:0010311	plasma membrane|carbohydrate:proton symporter activity|D-ribose transmembrane transporter activity|D-xylose transmembrane transporter activity|galactose transmembrane transporter activity|glucose transmembrane transporter activity|glycerol transmembrane transporter activity|mannitol transmembrane transporter activity|monosaccharide transmembrane transporter activity|myo-inositol transmembrane tra…
LOC103936343	10.20212640309316	1.9231481105678176	18.481104695618487	9.540451876240995	3.254057600001531	0.002054694323644	0.0099530622194063	Up	0.5077566485212885	0.4782696122172805	1.537268165090929	0.042965537198249	0.2245587599519922	0.0	103963086.0	CPK20	protein_coding	Calcium-dependent protein kinase 20	pxb04626	Plant-pathogen interaction	GO:0005737,GO:0005634,GO:0005886,GO:0005524,GO:0005509,GO:0009931,GO:0005516,GO:0004683,GO:0106310,GO:0035556,GO:0018105,GO:0046777	cytoplasm|nucleus|plasma membrane|ATP binding|calcium ion binding|calcium-dependent protein serine/threonine kinase activity|calmodulin binding|calmodulin-dependent protein kinase activity|protein serine kinase activity|intracellular signal transduction|peptidyl-serine phosphorylation|protein autophosphorylation
LOC103936374	287.0147491202657	414.13324973747007	159.89624850306126	0.3857194303235463	-1.3743762724224635	4.584165350104339e-15	1.3553613799739254e-13	Down	3.705902423904335	4.586377407634973	3.8690757335368864	12.121024177828966	9.915708192484452	9.829964091039166	103936374.0	APS1	protein_coding	Acid phosphatase 1			GO:0003993	acid phosphatase activity
LOC103936408	17.451972438640254	6.005315213236929	28.89862966404357	4.846195302497602	2.2768525468171505	0.0019780572554749	0.0096401448019571	Up	0.3443680190502202	0.8523709055566386	0.4368981488865616	0.0890384567807943	0.0372286567263942	0.2166653815881776	103936408.0	BHLH93	protein_coding	Transcription factor bHLH93			GO:0005634,GO:0003700,GO:0046983,GO:0043565,GO:0045487,GO:0006355,GO:0010371	nucleus|DNA-binding transcription factor activity|protein dimerization activity|sequence-specific DNA binding|gibberellin catabolic process|regulation of DNA-templated transcription|regulation of gibberellin biosynthetic process
LOC103936433	601.0713489303033	383.07413408036	819.0685637802466	2.138924731035773	1.09688571482084	9.032477916047972e-20	3.993546639354523e-18	Up	9.93000044784302	8.857306899150446	9.79689408480364	4.1653336499954055	4.813537491008695	4.558595669973654	103936433.0	DEGP9	protein_coding	Protease Do-like 9			GO:0005730,GO:0005634,GO:0004252,GO:0008236,GO:0006508	nucleolus|nucleus|serine-type endopeptidase activity|serine-type peptidase activity|proteolysis
LOC103936437	568.4161381977259	211.70333046529288	925.1289459301584	4.373598456513505	2.128820771508762	9.892183663464207e-33	9.666507744633313e-31	Up	15.196650931674377	14.931121798554711	14.646923755281328	3.841119025523468	2.2306170155231224	4.282330300640965	103936437.0	XGOAT4	protein_coding	Xyloglucan O-acetyltransferase 4			GO:0005794,GO:0000139,GO:0016413,GO:1990538,GO:1990937	Golgi apparatus|Golgi membrane|O-acetyltransferase activity|xylan O-acetyltransferase activity|xylan acetylation
LOC103936438	593.0460860153718	297.93885953662925	888.1533124941137	2.9813117184053004	1.575947227756506	7.772817123732641e-28	5.881023601728105e-26	Up	9.844739423444253	9.000947588354062	9.552773157618242	3.675471082228512	2.536745736882765	3.419382953140757	103936445.0	CSLC4	protein_coding	Xyloglucan glycosyltransferase 4			GO:0005768,GO:0005794,GO:0000139,GO:0000138,GO:0005802,GO:0016757,GO:0042803,GO:0071555,GO:0099402,GO:0048868	endosome|Golgi apparatus|Golgi membrane|Golgi trans cisterna|trans-Golgi network|glycosyltransferase activity|protein homodimerization activity|cell wall organization|plant organ development|pollen tube development
LOC103936460	147.79470765899842	198.2956354742513	97.29377984374564	0.4908689247034787	-1.026590257568702	2.674383061782563e-05	0.0002136171807204	Down	4.347815661650707	2.757282957845564	3.673406699828803	6.76818429565443	9.007559719360405	6.482894419816482	103936460.0	PSAO	protein_coding	Photosystem I subunit O	pxb00195	Photosynthesis	GO:0009507,GO:0009535,GO:0005576,GO:0009522,GO:0009579,GO:0003729,GO:0009768,GO:0009767	chloroplast|chloroplast thylakoid membrane|extracellular region|photosystem I|thylakoid|mRNA binding|photosynthesis, light harvesting in photosystem I|photosynthetic electron transport chain
LOC103936473	694.8155407936748	407.4433399575518	982.1877416297976	2.4102918981790533	1.2692078744861426	1.6058213996531936e-31	1.4511289494608965e-29	Up	13.177276145708635	13.638966294830489	13.154249588156304	5.472665411740143	5.8143410494716825	5.500370810120764	103936473.0		protein_coding
LOC103936497	34.566378499476606	17.348542486895422	51.78421451205777	2.985547707789733	1.577995622554617	0.0021746746398423	0.0104360489167198	Up	0.6885278601176995	2.3262950670416145	1.5666609809320893	0.5015606997419109	0.466026623482524	0.5855902221537429	103936498.0	KPI111	protein_coding	Kunitz type trypsin inhibitor 111			GO:0048046,GO:0004867,GO:0010466	apoplast|serine-type endopeptidase inhibitor activity|negative regulation of peptidase activity
LOC103936498	35.127496185266104	15.4580821728343	54.79691019769789	3.555927512755391	1.830225915266048	5.74875691356157e-05	0.0004255763111125	Up	1.3390396571623362	1.7657883382039772	1.8243155835282616	0.3682488741283561	0.4441494057457545	0.5953068740700108	103936498.0	KPI111	protein_coding	Kunitz type trypsin inhibitor 111			GO:0048046,GO:0004867,GO:0010466	apoplast|serine-type endopeptidase inhibitor activity|negative regulation of peptidase activity
LOC103936532	7.0399329296882085	0.6437733532314972	13.436092506144911	20.666981031207172	4.369255754603507	0.001683004666561	0.0083720406424426	Up	0.197566810849478	0.3838178037004028	0.3994768158169093	0.0	0.0480563809448428	0.0	103936532.0		protein_coding	Endochitinase OS=Pisum sativum OX=3888 PE=2 SV=1	pxb00520,pxb04016	Amino sugar and nucleotide sugar metabolism|MAPK signaling pathway - plant	GO:0008061,GO:0004568,GO:0016998,GO:0006032,GO:0006952,GO:0000272	chitin binding|chitinase activity|cell wall macromolecule catabolic process|chitin catabolic process|defense response|polysaccharide catabolic process
LOC103936534	113.26025740658368	18.171869125569827	208.34864568759744	11.429670613793345	3.514711922700983	2.0058438960228346e-29	1.6380300847209703e-27	Up	2.6303791270504373	3.1572791035986323	3.0636132126033644	0.361233764155812	0.1818057755598783	0.2367738719284121	103936534.0	AAE1	protein_coding	Butanoate--CoA ligase AAE1			GO:0005777,GO:0016874,GO:0006631	peroxisome|ligase activity|fatty acid metabolic process
LOC103936570	32.69981169074597	47.72035450454447	17.679268876947482	0.3695839038449904	-1.4360261691633764	0.0060028960558157	0.0247243155595085	Down	0.7197692026078731	0.4695569487389036	0.2029262073962776	1.488805823846305	0.8559344361891051	1.4546278534497328	103951630.0		protein_coding
LOC103936590	31.14591660158848	4.299169877726015	57.9926633254509	13.600298511851882	3.765566412307245	2.05487762014349e-09	3.3485560856911474e-08	Up	0.7980563357560337	0.7366764638815115	0.9526614831404364	0.0	0.1129426336973733	0.0746942891071632	103936590.0	CAX3	protein_coding	Vacuolar cation/proton exchanger 3			GO:0061993,GO:0009705,GO:0005774,GO:0005773,GO:0015369,GO:0070588,GO:0006812,GO:0006874,GO:0030026,GO:0006882,GO:0010351,GO:0055062,GO:0006793,GO:0010119,GO:0051592,GO:0009624	calcium:proton antiporter complex|plant-type vacuole membrane|vacuolar membrane|vacuole|calcium:proton antiporter activity|calcium ion transmembrane transport|cation transport|cellular calcium ion homeostasis|cellular manganese ion homeostasis|cellular zinc ion homeostasis|lithium ion transport|phosphate ion homeostasis|phosphorus metabolic process|regulation of stomatal movement|response to calc…
LOC103936594	1273.8197491208866	1700.6739728928585	846.9655253489155	0.4981355999657796	-1.0053895759491596	5.692306671209775e-19	2.350890034541033e-17	Down	24.032753554253173	25.556089347996483	29.577544346321588	49.39002087991096	61.78039954717836	49.84385971432986	103936594.0	LHCB4.1	protein_coding	chlorophyll a-b binding protein CP29.1%2C chloroplastic-like	pxb00196	Photosynthesis - antenna proteins	GO:0009507,GO:0009534,GO:0009535,GO:0009522,GO:0009523,GO:0005886,GO:0010287,GO:0009579,GO:0016168,GO:0046872,GO:0003729,GO:0019904,GO:0009768,GO:0009416	chloroplast|chloroplast thylakoid|chloroplast thylakoid membrane|photosystem I|photosystem II|plasma membrane|plastoglobule|thylakoid|chlorophyll binding|metal ion binding|mRNA binding|protein domain specific binding|photosynthesis, light harvesting in photosystem I|response to light stimulus
LOC103936632	64.94907492111118	87.49454415133897	42.40360569088339	0.4849933030867771	-1.0439632685570828	0.0011761282905721	0.0061532214577717	Down	0.5413648703375457	0.4971779457235449	0.5034130914253812	1.0078070192190374	0.9576888796521456	1.2540623293891744	103936632.0	ATL13	protein_coding	RING-H2 finger protein ATL13			GO:0005886,GO:0046872,GO:0016740,GO:0031625,GO:0016567	plasma membrane|metal ion binding|transferase activity|ubiquitin protein ligase binding|protein ubiquitination
LOC103936636	537.6088294817022	753.4545148020499	321.7631441613543	0.4268249201900285	-1.2282836844583531	1.2920183690252785e-18	5.1514541526821146e-17	Down	7.015744637708577	6.023593353871221	5.700540221527525	16.655855182308063	14.131502066824137	13.614222021598682	103941230.0	CSE	protein_coding	Caffeoylshikimate esterase			GO:0005783,GO:0005794,GO:0016020,GO:0005634,GO:0005886,GO:0009506,GO:0003846,GO:0090430,GO:0016787,GO:0016298,GO:0004622,GO:0009809,GO:0046686,GO:0042542,GO:0006979,GO:0010043	endoplasmic reticulum|Golgi apparatus|membrane|nucleus|plasma membrane|plasmodesma|2-acylglycerol O-acyltransferase activity|caffeoyl-CoA: alcohol caffeoyl transferase activity|hydrolase activity|lipase activity|lysophospholipase activity|lignin biosynthetic process|response to cadmium ion|response to hydrogen peroxide|response to oxidative stress|response to zinc ion
LOC103936645	161.20432242145588	77.42910440398104	244.9795404389305	3.168302132751109	1.6637099189521816	2.6824565628887523e-13	6.818974897565612e-12	Up	2.526017121760783	2.6383625405544167	2.2097244027913066	0.7489779168612957	0.6441618926723568	0.9647592919319288	103936645.0	EDR2	protein_coding	Protein ENHANCED DISEASE RESISTANCE 2			GO:0005789,GO:0010008,GO:0005886,GO:0070273,GO:0009873,GO:1900056,GO:0009626,GO:1900150,GO:0009723,GO:0009751	endoplasmic reticulum membrane|endosome membrane|plasma membrane|phosphatidylinositol-4-phosphate binding|ethylene-activated signaling pathway|negative regulation of leaf senescence|plant-type hypersensitive response|regulation of defense response to fungus|response to ethylene|response to salicylic acid
LOC103936728	22.645080765807474	32.77869855633032	12.51146297528464	0.3813562975027461	-1.3907885710808898	0.0110828502801346	0.0410017100905339	Down	0.3334688292216947	0.4030991559940392	0.2908608972679979	0.6725191559839068	1.0544734982472943	1.0013561666972428	103936728.0		non_coding
LOC103936778	66.09845843803218	6.431384608171912	125.76553226789235	19.36764778068389	4.275576842777515	5.393912299604942e-21	2.6045278033620047e-19	Up	1.56010831928407	1.393045690246146	1.76206186726671	0.1416733619372417	0.0493635854057675	0.0522343465734187	103936778.0	NFD4	protein_coding	Protein NUCLEAR FUSION DEFECTIVE 4			GO:0016020,GO:0005739,GO:0000741,GO:0010197,GO:0009651	membrane|mitochondrion|karyogamy|polar nucleus fusion|response to salt stress
LOC103936823	377.69428575354857	708.7566585492682	46.631912957829456	0.0654333516384164	-3.9338300192081697	2.1433641957206881e-75	8.702360516907084e-73	Down	0.4503317894623333	0.4750811481358319	0.2025638391687843	5.4796916256971695	5.472978177372804	6.406635882848687	103963767.0	At1g53440	protein_coding	Probable LRR receptor-like serine/threonine-protein kinase At1g53440			GO:0005886,GO:0005524,GO:0106310,GO:0004674,GO:0006468	plasma membrane|ATP binding|protein serine kinase activity|protein serine/threonine kinase activity|protein phosphorylation
LOC103936824	373.3777651100489	598.5105324487544	148.2449977713437	0.2479272349798922	-2.0120113336997747	1.337980585867828e-26	9.24939240978702e-25	Down	1.2115303046215704	0.9781482031964512	1.2575970164976065	5.250371444667479	3.5210197099478515	5.297095989948911	103936822.0	RPP13L4	protein_coding	Disease resistance RPP13-like protein 4			GO:0005634,GO:0005886,GO:0043531,GO:0043621,GO:0042742,GO:0050829,GO:0050776	nucleus|plasma membrane|ADP binding|protein self-association|defense response to bacterium|defense response to Gram-negative bacterium|regulation of immune response
LOC103936863	953.2134642378588	486.2472243650008	1420.1797041107166	2.9220164569404576	1.546964303493748	6.41963168539159e-44	1.0514700147430869e-41	Up	23.13511297372576	22.6218799842102	20.07338176413407	7.226734768658747	7.1573047681665525	8.429399573640678	103936863.0	FAD7A-1	protein_coding	Omega-3 fatty acid desaturase, chloroplastic			GO:0031969,GO:0016717,GO:0006636	chloroplast membrane|oxidoreductase activity, acting on paired donors, with oxidation of a pair of donors resulting in the reduction of molecular oxygen to two molecules of water|unsaturated fatty acid biosynthetic process
LOC103936904	133.0341243510963	78.98086255527737	187.0873861469152	2.371299177263284	1.2456776933239129	1.1284247183436035e-06	1.2119634633267904e-05	Up	1.4878130811534651	1.7261691975660731	1.7123870182422938	0.4809691353202961	0.8754882845900338	0.7521289194345132	103936904.0	FUC95A	protein_coding	Alpha-L-fucosidase 2	pxb00511	Other glycan degradation	GO:0048046,GO:0047513,GO:0004560,GO:0005975	apoplast|1,2-alpha-L-fucosidase activity|alpha-L-fucosidase activity|carbohydrate metabolic process
LOC103936905	67.46647821908863	32.22341427701302	102.70954216116422	3.1801814143783798	1.6691090668174244	0.000588623462017	0.0033620464710849	Up	1.4762095732618927	1.5604291369664725	1.4897753274702337	0.291467026326984	1.015565470482072	0.1381662167289575	103954124.0	ADG2	protein_coding	Glucose-1-phosphate adenylyltransferase large subunit 1, chloroplastic	pxb00500,pxb00520	Starch and sucrose metabolism|Amino sugar and nucleotide sugar metabolism	GO:0009507,GO:0009941,GO:0009570,GO:0005524,GO:0008878,GO:0005978,GO:0019252	chloroplast|chloroplast envelope|chloroplast stroma|ATP binding|glucose-1-phosphate adenylyltransferase activity|glycogen biosynthetic process|starch biosynthetic process
LOC103936958	165.85254977458678	66.95982269479276	264.7452768543806	3.959473132290777	1.985308470708653	4.078822939015856e-17	1.4498178651419249e-15	Up	4.065612230099196	4.928411910567977	3.5779967853177785	0.9872034878681808	0.9068396278061291	1.3235548798802008	103936958.0	GSVIVT00026920001	protein_coding	Probable polygalacturonase			GO:0016020,GO:0004650,GO:0005975	membrane|polygalacturonase activity|carbohydrate metabolic process
LOC103936989	676.7895844897082	1062.9970400968086	290.58212888260806	0.2732802337312338	-1.8715469809069687	2.1689717482316065e-23	1.202402857428318e-21	Down	8.242124470824379	5.445011689654759	5.598775475575013	23.726095749491897	30.50391530125988	17.2719049786032	103936989.0	GAPA2	protein_coding	glyceraldehyde-3-phosphate dehydrogenase A%2C chloroplastic	pxb00710	Carbon fixation in photosynthetic organisms	GO:0048046,GO:0009507,GO:0009941,GO:0009570,GO:0005576,GO:0004365,GO:0047100,GO:0003729,GO:0051287,GO:0050661,GO:1901149,GO:0006006,GO:0019253	apoplast|chloroplast|chloroplast envelope|chloroplast stroma|extracellular region|glyceraldehyde-3-phosphate dehydrogenase (NAD+) (phosphorylating) activity|glyceraldehyde-3-phosphate dehydrogenase (NADP+) (phosphorylating) activity|mRNA binding|NAD binding|NADP binding|salicylic acid binding|glucose metabolic process|reductive pentose-phosphate cycle
LOC103937097	4960.026353355941	1467.7257318482443	8452.326974863632	5.756010208193332	2.5250691506773832	7.685008832994825e-150	1.0549321410892466e-146	Up	163.30064234273462	150.5072653725402	155.63442109553205	30.225198889365	29.857357265157862	22.442572635345694	103937097.0	DGR2	protein_coding	Protein DUF642 L-GALACTONO-1,4-LACTONE-RESPONSIVE GENE 2			GO:0005576,GO:0009505,GO:0009506,GO:0009536,GO:0010015	extracellular region|plant-type cell wall|plasmodesma|plastid|root morphogenesis
LOC103937115	23.03797781480891	33.527355811120664	12.54859981849717	0.373745357647928	-1.4198724354158372	0.0108081590360369	0.0401762476507849	Down	0.1453055197752983	0.284379560503843	0.1689860846803509	0.4508355663759938	0.4869656864874423	0.6815064856847937	103945015.0	EIX1	protein_coding	Receptor-like protein EIX1			GO:0005886,GO:0050832	plasma membrane|defense response to fungus
LOC103937169	5.995788727720367	11.991577455440742	0.0	0.0155422385367736	-6.007661880796283	0.0008058319489047	0.0044196570759277	Down	0.0	0.0	0.0	0.0273000641472883	0.0570733564739391	0.966279724671601	103937169.0	TIFY10B	protein_coding	Protein TIFY 10B	pxb04075	Plant hormone signal transduction	GO:0005634,GO:0042802,GO:0006952,GO:0031347,GO:2000022,GO:0009753,GO:0009611	nucleus|identical protein binding|defense response|regulation of defense response|regulation of jasmonic acid mediated signaling pathway|response to jasmonic acid|response to wounding
LOC103937247	34.63716786320472	3.5539228789550514	65.72041284745434	18.3976805753868	4.201451989794102	1.01464711077558e-10	1.9683198023100702e-09	Up	1.1475250887923023	1.4633515578943272	3.1077009237511226	0.1095506317439848	0.1431411988570987	0.0605862554640348	103937247.0	TLP	protein_coding	Thaumatin-like protein			GO:0005576,GO:0050832,GO:0031640	extracellular region|defense response to fungus|killing of cells of another organism
LOC103937255	240.7858571454693	336.63422524550447	144.93748904543418	0.4300668288987495	-1.217367234538974	1.7898737984615641e-09	2.9450166659960906e-08	Down	2.3631396840037406	2.941848648071882	2.2485784750333693	5.302057458308036	7.378194743653403	5.1019646888920525	103937255.0	HCF244	protein_coding	Protein HIGH CHLOROPHYLL FLUORESCENCE PHENOTYPE 244, chloroplastic			GO:0009507,GO:0009570,GO:0009534,GO:0009535,GO:0009523,GO:0005886,GO:0042651,GO:0003743,GO:0010207	chloroplast|chloroplast stroma|chloroplast thylakoid|chloroplast thylakoid membrane|photosystem II|plasma membrane|thylakoid membrane|translation initiation factor activity|photosystem II assembly
LOC103937270	4.344064414327494	8.349535231684586	0.3385935969704055	0.0432758663968391	-4.530293486672446	0.0080769948808138	0.0316395612758825	Down	0.0164442190142198	0.0	0.0	0.1224504969284229	0.2559943018412669	0.033860220477509	103937270.0	SOK2	protein_coding	Protein SOSEKI 2			GO:0009925,GO:0031234,GO:0042803,GO:0007049,GO:0051301,GO:1905392,GO:0051258,GO:0051302,GO:2000067,GO:0090708	basal plasma membrane|extrinsic component of cytoplasmic side of plasma membrane|protein homodimerization activity|cell cycle|cell division|plant organ morphogenesis|protein polymerization|regulation of cell division|regulation of root morphogenesis|specification of plant organ axis polarity
LOC103937318	32.58627781872749	17.21279381381349	47.95976182364145	2.7841745500628727	1.4772496618389732	0.0049063657684284	0.020879442272701	Up	0.6620947501351906	0.4021433785050196	0.5539632856680957	0.3081395622135009	0.0777476470140839	0.1997963756433266	103937318.0	ST3	protein_coding	Low affinity sulfate transporter 3			GO:0016020,GO:0008271	membrane|secondary active sulfate transmembrane transporter activity
LOC103937320	157.36554194293012	100.24584474803304	214.4852391378271	2.1388737588075277	1.0968513338741488	7.341911668493602e-07	8.17794774604579e-06	Up	1.6355595565703802	2.2564435791911888	1.7423460534244533	0.8770244840182824	0.8735081818462115	0.915155878172417	103937320.0	SULTR13	protein_coding	Sulfate transporter 1.3			GO:0005886,GO:0008271,GO:0015293	plasma membrane|secondary active sulfate transmembrane transporter activity|symporter activity
LOC103937365	302.1996897442405	421.5358019826236	182.86357750585745	0.4341440079519609	-1.2037544229622188	1.1369792940081828e-13	2.9959508325753096e-12	Down	1.667344146108474	1.6462705026311182	1.987808698975944	4.308991515263403	3.864812369141666	4.190549336262412	103951736.0	GLR1.2	protein_coding	Glutamate receptor 1.2			GO:0005886,GO:0005262,GO:0008066,GO:0015276,GO:0038023,GO:0006816,GO:0019722,GO:0071230	plasma membrane|calcium channel activity|glutamate receptor activity|ligand-gated ion channel activity|signaling receptor activity|calcium ion transport|calcium-mediated signaling|cellular response to amino acid stimulus
LOC103937407	166.12464917074234	271.3133045374382	60.935993804046525	0.2241027541323908	-2.157767715790388	6.463401725224229e-15	1.883928023589877e-13	Down	0.834140165178355	1.168363519839946	0.7790041998699329	4.2127938404580805	5.590945736830555	2.751299762095722	103944409.0	F3GGT1	protein_coding	Cyanidin 3-O-galactoside 2''-O-xylosyltransferase FGGT1	pxb00944	Flavone and flavonol biosynthesis	GO:0035252,GO:0009718	UDP-xylosyltransferase activity|anthocyanin-containing compound biosynthetic process
LOC103937467	5.877422693537056	11.077658193133306	0.6771871939408111	0.0610773634866106	-4.033218402801835	0.0074507196297559	0.0295557857117071	Down	0.0428857029006856	0.0	0.0	0.119754295417723	0.1043156827212684	0.4856817127416981	103937467.0	TSA1	protein_coding	Tryptophan synthase alpha chain, chloroplastic	pxb00260,pxb00400	Glycine, serine and threonine metabolism|Phenylalanine, tyrosine and tryptophan biosynthesis	GO:0009507,GO:0009570,GO:0005829,GO:0033984,GO:0004834,GO:0009851,GO:0052544,GO:0042742,GO:0009630,GO:0000162	chloroplast|chloroplast stroma|cytosol|indole-3-glycerol-phosphate lyase activity|tryptophan synthase activity|auxin biosynthetic process|defense response by callose deposition in cell wall|defense response to bacterium|gravitropism|tryptophan biosynthetic process
LOC103937468	72.28450256810181	121.73843047021371	22.83057466598996	0.1871981753532534	-2.417361722047465	3.922556093376693e-07	4.561336204266636e-06	Down	0.3535072055808215	0.7325514302321218	0.3165832895433991	1.6645816890653475	1.2746382945846415	4.624338682356949	103937468.0	TRPA1	protein_coding	Tryptophan synthase alpha chain	pxb00260,pxb00400	Glycine, serine and threonine metabolism|Phenylalanine, tyrosine and tryptophan biosynthesis	GO:0009507,GO:0005737,GO:0005829,GO:0033984,GO:0004834,GO:0009851,GO:0000162	chloroplast|cytoplasm|cytosol|indole-3-glycerol-phosphate lyase activity|tryptophan synthase activity|auxin biosynthetic process|tryptophan biosynthetic process
LOC103937481	2044.1120563373304	2794.6005429499187	1293.6235697247428	0.4629467652002211	-1.1110817890848466	2.3660706412694345e-31	2.124819887098878e-29	Down	21.38376940386761	21.56727329690878	24.960709537659763	52.75235984697821	51.34019227723071	44.39693525801894	103937481.0	UGT78G1	protein_coding	Flavonoid 3-O-glucosyltransferase			GO:0008194,GO:0009813,GO:0009698	UDP-glycosyltransferase activity|flavonoid biosynthetic process|phenylpropanoid metabolic process
LOC103937576	463.4967658565232	653.77869240474	273.21483930830624	0.4178531544362175	-1.2589320678633942	4.9189407447124203e-20	2.219065803565336e-18	Down	6.0777625884973006	6.991275326940286	6.963351508084173	15.539964557723437	17.885163662787743	15.119794465488091	103943619.0	VIT_05s0020g01820	protein_coding	CASP-like protein 1E2			GO:0005886,GO:0051539	plasma membrane|4 iron, 4 sulfur cluster binding
LOC103937588	37.63908692548964	53.06302825807333	22.21514559290596	0.4184713129175011	-1.2567993684801997	0.0024694786108501	0.0116281705186175	Down	0.2807263103141818	0.2423883408856285	0.2448573880062228	0.6423640093704212	0.6486998463511122	0.5659997866426473	103937588.0	CCL6	protein_coding	Probable CoA ligase CCL6	pxb00061,pxb00071,pxb04146	Fatty acid biosynthesis|Fatty acid degradation|Peroxisome	GO:0005829,GO:0005524,GO:0016405,GO:0004467	cytosol|ATP binding|CoA-ligase activity|long-chain fatty acid-CoA ligase activity
LOC103937603	31.014576454121386	52.7282079392236	9.300944969019175	0.1773623809594875	-2.4952280523199053	2.0854258061501406e-06	2.1130604468854168e-05	Down	0.191789779780874	0.1103984077774977	0.2838766309509508	1.368640396391011	0.8915556777768638	1.096981968607138	103937603.0	AGL19	protein_coding	Agamous-like MADS-box protein AGL19			GO:0005634,GO:0003700,GO:0000981,GO:0046983,GO:0000978,GO:0009908,GO:0045944,GO:0048510,GO:0006357,GO:0010048	nucleus|DNA-binding transcription factor activity|DNA-binding transcription factor activity, RNA polymerase II-specific|protein dimerization activity|RNA polymerase II cis-regulatory region sequence-specific DNA binding|flower development|positive regulation of transcription by RNA polymerase II|regulation of timing of transition from vegetative to reproductive phase|regulation of transcription b…
LOC103937647	8.160161844794223	0.6896305859200106	15.630693103668426	23.599990561870992	4.560714377510723	0.0009467315518062	0.0051002486346326	Up	0.691709628614144	0.1628849650751423	0.5983424172370244	0.0	0.0	0.0647407415529972	103937647.0	LTPG20	protein_coding	Non-specific lipid transfer protein GPI-anchored 20			GO:0009941,GO:0005886	chloroplast envelope|plasma membrane
LOC103937675	623.1900029496603	306.2364691362175	940.1435367631028	3.0708277706719103	1.6186276001140731	9.414208826897352e-23	4.979511887210459e-21	Up	18.753227729069657	19.25030147681804	15.710167648642535	6.568322531347227	4.232372411744505	6.886949931542487	103937675.0		protein_coding
LOC103937708	42.93698083753132	24.75992313362777	61.11403854143483	2.4806992017049505	1.3107468112007057	0.0081656434095752	0.0319304127194553	Up	1.0834219346021308	1.3430564103418037	1.0677172178192331	0.2521128286794587	0.2635328119605377	0.9162499463812024	103937708.0	EXL5	protein_coding	Protein EXORDIUM-like 5			GO:0048046,GO:0005615	apoplast|extracellular space
LOC103937756	309.61250515199106	203.7769644926031	415.4480458113789	2.0419815351087247	1.0299698205117391	1.7205286958885203e-06	1.7770577110848575e-05	Up	6.580483596817161	6.160994716458916	6.7291967817506855	2.833793863210397	2.2524732053005825	4.571032184577617	103937759.0	GLC1	protein_coding	Glucan endo-1,3-beta-glucosidase			GO:0005886,GO:0042973,GO:0005975,GO:0006952	plasma membrane|glucan endo-1,3-beta-D-glucosidase activity|carbohydrate metabolic process|defense response
LOC103937762	157.80421991069318	27.42986074321494	288.1785790781712	10.449649280357969	3.3853826170998085	2.339037198029325e-35	2.6134660971934628e-33	Up	7.1871308192781065	6.846624010455147	8.391823973808746	1.0291993561211206	0.6403685212028103	0.4878787939998598	103937752.0	OEP16	protein_coding	Outer envelope pore protein 16, chloroplastic			GO:0009707,GO:0034426,GO:0046930,GO:0015288,GO:0042803,GO:0006811,GO:0045037	chloroplast outer membrane|etioplast membrane|pore complex|porin activity|protein homodimerization activity|ion transport|protein import into chloroplast stroma
LOC103937763	251.7716923384914	132.321558417705	371.2218262592776	2.81020330377392	1.4906745057973063	1.4748374905176937e-14	4.1928146291078453e-13	Up	5.817907642575299	7.054907510009088	7.264731149909169	2.1353785999129795	2.1428208821569688	2.98545947955366	103937763.0	GDPD6	protein_coding	Glycerophosphodiester phosphodiesterase GDPD6	pxb00564	Glycerophospholipid metabolism	GO:0008889,GO:0006071,GO:0006629	glycerophosphodiester phosphodiesterase activity|glycerol metabolic process|lipid metabolic process
LOC103937779	377.55977223834645	509.1548699338037	245.96467454288933	0.4830714726393768	-1.0496914366876495	4.664394762417612e-10	8.264321316300706e-09	Down	7.732125425366273	8.690944968407063	8.671085218428647	14.715453899537836	21.763209426233125	16.16995466172336	103937779.0		protein_coding
LOC103937781	718.1510154481815	1137.726049501523	298.5759813948404	0.262334363397546	-1.9305212950767203	1.615709281936421e-42	2.531307145129413e-40	Down	3.4222109889028363	3.684131708966884	3.602723420946353	14.040614464713045	16.22338480456341	11.069752953013044	103937781.0	At2g25737	protein_coding	Sulfite exporter TauE/SafE family protein 3			GO:0031464,GO:0016020,GO:0016567	Cul4A-RING E3 ubiquitin ligase complex|membrane|protein ubiquitination
LOC103937807	38747.13296435412	22021.90469334789	55472.36123536033	2.518897777045733	1.332792575211645	9.005717428333201e-110	6.490195407664028e-107	Up	1703.237830443749	1738.73177364422	1718.7582758297092	731.6291623672502	677.4848375339176	664.2546379635652	103937807.0		protein_coding
LOC103937809	952.6735125517712	143.47388599472234	1761.8731391088193	12.315687596346232	3.622425271985009	5.615584976485079e-174	1.0792031207809024e-170	Up	27.14395467226982	25.556089347996483	26.97823795182649	1.9369380328928127	1.935351804347092	2.693780159862963	103937809.0	DHN3	protein_coding	Dehydrin DHN3			GO:0009415	response to water
LOC103937810	11.517079830881212	4.212452899404132	18.821706762358293	4.455180063863076	2.1554837419587702	0.0058313030094896	0.0241625660276783	Up	0.5332839600723226	0.5850486202812981	0.6268267911476809	0.1459946417910858	0.1526077775728476	0.0968896502717319	103937810.0	DHN1	protein_coding	Dehydrin DHN1			GO:0046872,GO:0009737,GO:0009409,GO:0009414	metal ion binding|response to abscisic acid|response to cold|response to water deprivation
LOC103937811	252.5757110327434	81.46359124897803	423.68783081650855	5.2146643171996665	2.3825743853436	1.8388976920166706e-33	1.866545907315653e-31	Up	11.209373897934077	12.70698974531984	13.81987483404792	2.0194273080517684	2.3161280730732967	3.0092390138612504	103937811.0		protein_coding
LOC103937812	161.2258390937766	44.781157033677495	277.6705211538756	6.22506584473286	2.638089097159381	5.93632811614544e-23	3.198626740264011e-21	Up	8.030812924134425	7.1512801196530855	11.29345007915134	1.1107573579083103	1.3179730079995942	1.8926989946985573	103937812.0	DHN4	protein_coding	Dehydrin DHN4			GO:0009415	response to water
LOC103937821	9.85832001771158	2.0148625759448446	17.701777459478308	8.911548993111197	3.1556762207988545	0.0013401282712529	0.0068776709409666	Up	0.4022755575907528	0.532584877682736	0.2339173747321836	0.0208021609830677	0.0217444388190718	0.0920359851484526	103937821.0	PER72	protein_coding	Peroxidase 72	pxb00940	Phenylpropanoid biosynthesis	GO:0005576,GO:0009505,GO:0020037,GO:0140825,GO:0046872,GO:0042744,GO:0009809,GO:0006979	extracellular region|plant-type cell wall|heme binding|lactoperoxidase activity|metal ion binding|hydrogen peroxide catabolic process|lignin biosynthetic process|response to oxidative stress
LOC103937853	316.3386418030342	109.6945002683714	522.9827833376968	4.764344260291941	2.252277662713297	9.165943528880251e-39	1.20103024594105e-36	Up	14.322402428933794	13.264074668556194	15.153998908917606	2.805239355323672	3.658660270687172	2.618909394480543	103937853.0	SP1L1	protein_coding	Protein SPIRAL1-like 1			GO:0010005,GO:0043622	cortical microtubule, transverse to long axis|cortical microtubule organization
LOC103937917	422.4747368588624	186.7935969760013	658.1558767417231	3.5266452338893783	1.8182964538330413	4.6942948622352573e-29	3.790544481615007e-27	Up	4.825983251948605	5.478030669007581	4.643212368398348	1.4305843670478464	1.1514469957225504	1.7089385689268832	103946723.0	SPS1	protein_coding	Probable sucrose-phosphate synthase 1	pxb00500	Starch and sucrose metabolism	GO:0016157,GO:0046524,GO:0005986	sucrose synthase activity|sucrose-phosphate synthase activity|sucrose biosynthetic process
LOC103937949	101.81722111713704	24.634583894556588	178.9998583397174	7.282505380500425	2.864434862265852	9.710971703851056e-12	2.1095567543851872e-10	Up	4.975809463550452	5.118174361306079	8.988859708491994	0.2349308272491417	1.543598668671309	0.8909276360504211	103937950.0	FRAA3	protein_coding	Major strawberry allergen Fra a 1-3			GO:0010427,GO:0004864,GO:0038023,GO:0009738,GO:0006952,GO:0009813,GO:0009607	abscisic acid binding|protein phosphatase inhibitor activity|signaling receptor activity|abscisic acid-activated signaling pathway|defense response|flavonoid biosynthetic process|response to biotic stimulus
LOC103937955	1271.9623954255544	1939.641621569114	604.2831692819956	0.3115664830535748	-1.6823880519023964	8.729732805544671e-67	3.0319518986197142e-64	Down	18.947001477623274	19.59709736060307	20.51408347558428	61.58717283711906	70.32878071057999	60.05248472779524	103937955.0		protein_coding	Major allergen Pru ar 1 OS=Prunus armeniaca OX=36596 PE=1 SV=1			GO:0010427,GO:0004864,GO:0038023,GO:0009738,GO:0006952,GO:0009607	abscisic acid binding|protein phosphatase inhibitor activity|signaling receptor activity|abscisic acid-activated signaling pathway|defense response|response to biotic stimulus
LOC103937957	274.6053347881949	40.35328859025223	508.8573809861373	12.693632336563155	3.666033056430468	3.174748583042434e-53	6.88108852656874e-51	Up	15.9314062646933	18.37914468525484	21.159545435300604	1.1327696858112104	1.0764371656679947	2.2401077631859807	103937957.0	FRAA3	protein_coding	Major strawberry allergen Fra a 1-3			GO:0010427,GO:0004864,GO:0038023,GO:0009738,GO:0006952,GO:0009813,GO:0009607	abscisic acid binding|protein phosphatase inhibitor activity|signaling receptor activity|abscisic acid-activated signaling pathway|defense response|flavonoid biosynthetic process|response to biotic stimulus
LOC103937958	77.51575606894069	7.943219991022329	147.08829214685898	18.691583957912773	4.224316925682493	9.340946910633379e-21	4.42153491942247e-19	Up	3.553374575028778	4.744485500690732	7.633646185289267	0.2386847153010588	0.178211745581075	0.4525817485395948	103937958.0		protein_coding	Major allergen Pru ar 1 OS=Prunus armeniaca OX=36596 PE=1 SV=1			GO:0010427,GO:0004864,GO:0038023,GO:0009738,GO:0006952,GO:0009607	abscisic acid binding|protein phosphatase inhibitor activity|signaling receptor activity|abscisic acid-activated signaling pathway|defense response|response to biotic stimulus
LOC103937960	155.36906673270917	88.92054860366369	221.8175848617546	2.4977461230557245	1.320626845391826	8.984737416803841e-09	1.330950799148018e-07	Up	7.119727076159173	6.302584075771841	9.24104534159255	2.8309754961982008	3.127347474024881	3.238053735023497	103937960.0	FRAA3	protein_coding	Major strawberry allergen Fra a 1-3			GO:0010427,GO:0004864,GO:0038023,GO:0009738,GO:0006952,GO:0009813,GO:0009607	abscisic acid binding|protein phosphatase inhibitor activity|signaling receptor activity|abscisic acid-activated signaling pathway|defense response|flavonoid biosynthetic process|response to biotic stimulus
LOC103937990	152.11875821181152	89.33643815993179	214.90107826369115	2.410059772200152	1.26906892736287	2.8172951826922623e-08	3.906405398339098e-07	Up	3.992551968912808	4.546127993499344	4.669603520765138	1.5871592849227731	1.6792853722305594	2.290760365797192	103937990.0	COR27	protein_coding	Cold-regulated protein 27			GO:0005634,GO:0045892,GO:0042752,GO:2000028,GO:0009737,GO:0009646,GO:0009637,GO:0009409,GO:0010114,GO:0009615,GO:0048511,GO:0010228	nucleus|negative regulation of DNA-templated transcription|regulation of circadian rhythm|regulation of photoperiodism, flowering|response to abscisic acid|response to absence of light|response to blue light|response to cold|response to red light|response to virus|rhythmic process|vegetative to reproductive phase transition of meristem
LOC103938045	443.27071935656	188.44642051154065	698.095018201579	3.705145287547978	1.8895301151398405	1.1539345989481246e-05	0.0001001037396445	Up	5.681559917039524	6.392669853909067	6.242387311163133	2.04925786453656	0.7946438157913931	2.1478404294667737	103937161.0	RPM1	protein_coding	Disease resistance protein RPM1	pxb04626	Plant-pathogen interaction	GO:0012505,GO:0031234,GO:0005886,GO:0043531,GO:0005524,GO:0000166,GO:0009626	endomembrane system|extrinsic component of cytoplasmic side of plasma membrane|plasma membrane|ADP binding|ATP binding|nucleotide binding|plant-type hypersensitive response
LOC103938068	20.897598421665272	2.276135352654497	39.51906149067603	17.313324272413777	4.113810853148999	2.489770058661505e-07	3.004294745962127e-06	Up	1.2422448401347823	1.2871141238041262	1.009043861667614	0.0	0.1768771201736396	0.0311939145698637	103938068.0		protein_coding
LOC103938123	13.223216762806224	5.091395950929496	21.355037574682942	4.152372748240046	2.053935956677467	0.0100043187721728	0.0376789256918508	Up	0.0594051357238743	0.0923262308037485	0.0565252703423892	0.0307191220851205	0.0160553048142259	0.0033978016350091	103932355.0	MAA3	protein_coding	Probable helicase MAGATAMA 3			GO:0005634,GO:0005524,GO:0004386,GO:0016787,GO:0003723,GO:0009553,GO:0010183,GO:0009875	nucleus|ATP binding|helicase activity|hydrolase activity|RNA binding|embryo sac development|pollen tube guidance|pollen-pistil interaction
LOC103938136	23.79838418463111	35.21622027119077	12.380548098071456	0.3521633527369333	-1.5056833094421136	0.0072586267294033	0.0289211379030423	Down	0.1565872676621136	0.1123221628692422	0.1719186564412422	0.2915034870508177	0.6211350358461935	0.3596314178868883	103938136.0		protein_coding	Tropinone reductase homolog OS=Datura stramonium OX=4076 PE=2 SV=1	pxb00960	Tropane, piperidine and pyridine alkaloid biosynthesis	GO:0016491	oxidoreductase activity
LOC103938159	13.890086806481	5.707944384001203	22.072229228960783	3.90775290554968	1.9663392459121385	0.0124512854243918	0.0451261258396964	Up	0.4154870525901375	0.6457413663982181	0.8754065840104793	0.0552480262570797	0.1155012046872814	0.3361001280731384	103938159.0		protein_coding
LOC103938169	21.392603647498287	42.7852072949966	0.0	0.0043452301309756	-7.846351697950296	0.0001400312169795	0.000945732158096	Down	0.0	0.0	0.0	0.2551179095407865	0.6000165321955099	3.527281996193812	103938169.0	BHLH92	protein_coding	Transcription factor bHLH92			GO:0005634,GO:0003700,GO:0046983,GO:0000976,GO:0006355	nucleus|DNA-binding transcription factor activity|protein dimerization activity|transcription cis-regulatory region binding|regulation of DNA-templated transcription
LOC103938228	163.040548246922	93.14299647717807	232.93810001666577	2.5004939111844635	1.3222130920222208	4.2225868686838575e-09	6.601112346179477e-08	Up	3.345308318625281	4.406948461572687	3.2134487086701804	1.5272544282143106	1.30194670043272	1.6072723185204156	103938228.0		protein_coding	Cytochrome P450 CYP749A22 OS=Panax ginseng OX=4054 PE=2 SV=1			GO:0016020,GO:0020037,GO:0005506,GO:0004497,GO:0016705	membrane|heme binding|iron ion binding|monooxygenase activity|oxidoreductase activity, acting on paired donors, with incorporation or reduction of molecular oxygen
LOC103938235	88.98073146619595	126.24152908979664	51.7199338425953	0.4098924897546998	-1.286682538417749	1.946518621722717e-05	0.0001596821067398	Down	0.7822024730931305	1.2735725335891517	1.3609738166236136	3.0995219864771006	2.4353771477360486	2.8991335321762586	103938235.0	At3g01820	protein_coding	Probable adenylate kinase 7, mitochondrial	pxb00230,pxb00730	Purine metabolism|Thiamine metabolism	GO:0005737,GO:0005739,GO:0004017,GO:0005524,GO:0016310	cytoplasm|mitochondrion|adenylate kinase activity|ATP binding|phosphorylation
LOC103938249	477.3554624334842	252.27338603665424	702.4375388303138	2.787860637894199	1.4791584442608003	1.7097037775242794e-19	7.3850407325581e-18	Up	9.170392803596606	8.319017529588816	9.749457543618302	3.2604634551415224	2.5529236229163064	4.079098940243092	103938249.0	CBSDUF3	protein_coding	DUF21 domain-containing protein At2g14520			GO:0043231,GO:0016020,GO:0010960	intracellular membrane-bounded organelle|membrane|magnesium ion homeostasis
LOC103938282	175.68778822336418	82.5885850207037	268.7869914260246	3.254685452807234	1.7025181217003325	5.218552143217642e-17	1.839061156876956e-15	Up	8.293583592904017	8.368696040277984	7.920969991966515	2.65004087250213	2.3485461490772126	2.644429896111601	103938282.0	GOS12	protein_coding	Golgi SNAP receptor complex member 1-2	pxb04130	SNARE interactions in vesicular transport	GO:0005801,GO:0005789,GO:0005768,GO:0005794,GO:0005797,GO:0000139,GO:0000325,GO:0031201,GO:0005802,GO:0005484,GO:0006888,GO:0015031,GO:0006906	cis-Golgi network|endoplasmic reticulum membrane|endosome|Golgi apparatus|Golgi medial cisterna|Golgi membrane|plant-type vacuole|SNARE complex|trans-Golgi network|SNAP receptor activity|endoplasmic reticulum to Golgi vesicle-mediated transport|protein transport|vesicle fusion
LOC103938295	99.90507440963192	31.60262046951708	168.20752834974664	5.341370171314088	2.4172098703400144	4.2902490567395385e-15	1.2723766415496986e-13	Up	1.4562966081410955	1.110173171178631	1.1846638300685053	0.2247500618335179	0.1615147811569128	0.3262784218421077	103938295.0	ICR3	protein_coding	Interactor of constitutive active ROPs 3
LOC103938307	6849.88542824136	3004.004377162092	10695.766479320626	3.561154657765677	1.8323450920184343	1.7967172191660568e-151	2.589698363844996e-148	Up	235.94595053433807	237.57112591023983	225.55982009920444	62.86590302223296	64.27189413537846	71.60708527377588	103938307.0	TET3	protein_coding	Tetraspanin-3			GO:0005829,GO:0005886,GO:0009506,GO:0009734	cytosol|plasma membrane|plasmodesma|auxin-activated signaling pathway
LOC103938331	8791.994487967026	5348.579222635411	12235.409753298632	2.2873015986196163	1.1936466089262143	1.5587623129803207e-54	3.623745257764816e-52	Up	61.49557527117725	63.03961388725463	63.035215722401645	30.71543393712959	27.075249520998987	25.17873509328661	103938331.0	ABCC4	protein_coding	ABC transporter C family member 4			GO:0005829,GO:0005794,GO:0016020,GO:0000325,GO:0005886,GO:0009506,GO:0005774,GO:0005773,GO:0008559,GO:0005524,GO:0016887,GO:0042626,GO:0009624,GO:0009414,GO:0009611,GO:0010118,GO:0055085	cytosol|Golgi apparatus|membrane|plant-type vacuole|plasma membrane|plasmodesma|vacuolar membrane|vacuole|ABC-type xenobiotic transporter activity|ATP binding|ATP hydrolysis activity|ATPase-coupled transmembrane transporter activity|response to nematode|response to water deprivation|response to wounding|stomatal movement|transmembrane transport
LOC103938414	1594.4861462629156	985.776676488214	2203.1956160376167	2.235138387175602	1.1603641577223376	7.023305066413213e-24	4.0411340349200344e-22	Up	31.676953746377112	29.97798872733079	30.92595400719272	15.721789499816984	11.2326264595645	14.930519854276502	103938414.0	PFK2	protein_coding	ATP-dependent 6-phosphofructokinase 2	pxb00010,pxb00030,pxb00051,pxb00052,pxb03018	Glycolysis / Gluconeogenesis|Pentose phosphate pathway|Fructose and mannose metabolism|Galactose metabolism|RNA degradation	GO:0005737,GO:0005829,GO:0003872,GO:0005524,GO:0046872,GO:0006002,GO:0006096	cytoplasm|cytosol|6-phosphofructokinase activity|ATP binding|metal ion binding|fructose 6-phosphate metabolic process|glycolytic process
LOC103938471	3.3638048481787486	0.0	6.727609696357495	37.338653699854696	5.222598004894996	0.0052328751802484	0.0220699477426513	Up	0.1925782488755287	0.0285048688881499	0.0523549615082396	0.0	0.0	0.0	103938471.0		protein_coding
LOC103938478	301.60218074406737	72.15128992478249	531.053071563352	7.346322267388722	2.8770221853924105	1.0170705809092187e-53	2.2380987508297752e-51	Up	15.349725588815826	19.03730192171541	17.201450913698807	2.386358295426766	2.7502948148385453	1.9627196139872232	103963885.0		protein_coding	Ribosome-inactivating protein bryodin II OS=Bryonia dioica OX=3652 PE=1 SV=1			GO:0030598,GO:0090729,GO:0006952,GO:0017148	rRNA N-glycosylase activity|toxin activity|defense response|negative regulation of translation
LOC103938479	5751.196023001732	2440.4845897992373	9061.907456204222	3.713619070488476	1.89282583646277	6.630974160607083e-180	1.5929257677318367e-176	Up	282.81360866892595	297.05251860308067	294.1938940267274	79.03987113018634	76.23788547005006	82.95627493034192	103963861.0		protein_coding	Ribosome-inactivating protein bryodin II OS=Bryonia dioica OX=3652 PE=1 SV=1			GO:0030598,GO:0090729,GO:0006952,GO:0017148	rRNA N-glycosylase activity|toxin activity|defense response|negative regulation of translation
LOC103938517	3577.21521505538	368.7894147229552	6785.6410153878005	18.40910806159707	4.202347823352293	0.0	0.0	Up	128.24500576728906	127.7161047537302	128.26236391781828	5.421077919030335	8.704998436623661	7.041570035730334	103938517.0	GDPD1	protein_coding	Glycerophosphodiester phosphodiesterase GDPD1, chloroplastic	pxb00564	Glycerophospholipid metabolism	GO:0009507,GO:0009536,GO:0008889,GO:0000287,GO:0030643,GO:0071456,GO:0006071,GO:0046475	chloroplast|plastid|glycerophosphodiester phosphodiesterase activity|magnesium ion binding|cellular phosphate ion homeostasis|cellular response to hypoxia|glycerol metabolic process|glycerophospholipid catabolic process
LOC103938522	10.446447671756124	0.0	20.892895343512237	116.09012489947312	6.859101445660504	3.006473918717064e-06	2.9458743594444867e-05	Up	0.4704151968826089	0.0840355804485551	0.4476102251588884	0.0	0.0	0.0	103938522.0	LAR	protein_coding	Leucoanthocyanidin reductase	pxb00941	Flavonoid biosynthesis	GO:0033788,GO:0009807,GO:0010023	leucoanthocyanidin reductase activity|lignan biosynthetic process|proanthocyanidin biosynthetic process
LOC103938542	186.55596626056223	268.0003518858544	105.11158063527016	0.3919744594152252	-1.3511684417597156	1.7106157312003962e-11	3.61259484859442e-10	Down	1.5216657662355602	1.3673407494070933	1.2941387940117972	3.9858895419039415	3.3672162877500296	3.4382625837005403	103938542.0	ALB3L2	protein_coding	ALBINO3-like protein 2, chloroplastic			GO:0009535,GO:0005743,GO:0032977,GO:0033617,GO:0051205,GO:0032979	chloroplast thylakoid membrane|mitochondrial inner membrane|membrane insertase activity|mitochondrial cytochrome c oxidase assembly|protein insertion into membrane|protein insertion into mitochondrial inner membrane from matrix
LOC103938583	329.2332073282876	201.39285378209212	457.0735608744828	2.27001305237648	1.1827005929103231	8.2470047720051e-12	1.8037663623868816e-10	Up	5.369796748889391	5.201982637356023	5.693745266869825	1.9611840392898807	3.0223152210326423	2.2808007418014355	103938583.0	THIC	protein_coding	Phosphomethylpyrimidine synthase, chloroplastic	pxb00730	Thiamine metabolism	GO:0009507,GO:0009570,GO:0009536,GO:0051539,GO:0016830,GO:0051536,GO:0046872,GO:0019904,GO:0010266,GO:0009228,GO:0009229	chloroplast|chloroplast stroma|plastid|4 iron, 4 sulfur cluster binding|carbon-carbon lyase activity|iron-sulfur cluster binding|metal ion binding|protein domain specific binding|response to vitamin B1|thiamine biosynthetic process|thiamine diphosphate biosynthetic process
LOC103938587	65.4486167850405	93.10101488980072	37.7962186802803	0.4049759564300039	-1.3040918376774682	0.000334870821151	0.0020547724907028	Down	0.4887043186869665	0.7744269499392872	0.341921117478054	1.2576286603943083	1.1607599516515308	1.5834252685212562	103929798.0	DIVARICATA	protein_coding	Transcription factor DIVARICATA			GO:0005634,GO:0003677,GO:0048262,GO:0009908	nucleus|DNA binding|determination of dorsal/ventral asymmetry|flower development
LOC103938632	28.83707511616732	16.738578771914618	40.93557146041999	2.4371361668468063	1.2851868590820177	0.0119579204524588	0.0437062219960733	Up	0.3787182868741961	0.3176550449679112	0.3946785036674899	0.2350078285035662	0.1228265023296901	0.0928353799719315	103938632.0	GLR2.7	protein_coding	Glutamate receptor 2.7			GO:0000325,GO:0005886,GO:0005262,GO:0008066,GO:0015276,GO:0038023,GO:0006816,GO:0019722,GO:0071230	plant-type vacuole|plasma membrane|calcium channel activity|glutamate receptor activity|ligand-gated ion channel activity|signaling receptor activity|calcium ion transport|calcium-mediated signaling|cellular response to amino acid stimulus
LOC103938643	56.00297366962953	36.57596308270591	75.42998425655313	2.06408251044692	1.0455006427734428	0.0026998073372513	0.0125329728746808	Up	0.8765011042864139	0.669767926882057	0.8965604718655135	0.3467358207030344	0.4583824691397576	0.3947999223537518	103938643.0	TBL18	protein_coding	Protein trichome birefringence-like 18			GO:0005794,GO:0016020,GO:0016413	Golgi apparatus|membrane|O-acetyltransferase activity
LOC103938647	134.84942827996326	82.98883186195809	186.7100246979684	2.254496711786513	1.1728054057870323	2.9870942206919385e-05	0.0002352703964477	Up	1.372398791742715	1.7119760441520957	1.898662043538064	0.7143531717962909	0.4831661405465248	1.0411212130281806	103936857.0	RPM1	protein_coding	Disease resistance protein RPM1	pxb04626	Plant-pathogen interaction	GO:0012505,GO:0031234,GO:0005886,GO:0043531,GO:0005524,GO:0000166,GO:0009626	endomembrane system|extrinsic component of cytoplasmic side of plasma membrane|plasma membrane|ADP binding|ATP binding|nucleotide binding|plant-type hypersensitive response
LOC103938666	52.8937113821046	77.28153773180522	28.505885032404013	0.3694468758982416	-1.4365611659373183	0.0001069985065001	0.0007444957631863	Down	0.264288539170442	0.365112684752149	0.4311021533157884	0.8082867116838038	1.040818552531375	1.0624767169321945	103938666.0	VIK	protein_coding	Serine/threonine-protein kinase VIK			GO:0005576,GO:0000325,GO:0005524,GO:0004709,GO:0004674,GO:0004712,GO:0009734,GO:0009742,GO:0071333,GO:0010305,GO:0010828,GO:0006468,GO:0009733,GO:1902074	extracellular region|plant-type vacuole|ATP binding|MAP kinase kinase kinase activity|protein serine/threonine kinase activity|protein serine/threonine/tyrosine kinase activity|auxin-activated signaling pathway|brassinosteroid mediated signaling pathway|cellular response to glucose stimulus|leaf vascular tissue pattern formation|positive regulation of glucose transmembrane transport|protein phosp…
LOC103938731	100.28592520689156	163.4548273972131	37.11702301657008	0.2271285097993451	-2.1384192864005147	9.703527469927501e-08	1.2476520355735954e-06	Down	0.521997060499877	0.8813873725077979	0.7174432532752445	3.041223309034744	1.3355486277060438	5.0557378110167415	103938731.0		protein_coding
LOC103938740	364.41778954831057	509.3759070837527	219.4596720128685	0.4312070536145399	-1.213547317234128	1.5716757446685143e-10	2.9944941633548754e-09	Down	3.875328786104612	2.99253773045029	4.991984701948431	10.49820792357909	9.657608287806424	7.697373050923222	103938740.0	LYM1	protein_coding	LysM domain-containing GPI-anchored protein 1			GO:0005576,GO:0005634,GO:0005886,GO:0042834,GO:0006952,GO:0006955	extracellular region|nucleus|plasma membrane|peptidoglycan binding|defense response|immune response
LOC103938776	13.466307356900112	4.665326555994512	22.26728815780571	4.813265289505787	2.2670159415464624	0.0033612918080993	0.0151565710858879	Up	0.4249924574272371	0.7926173635221913	0.6470232112243828	0.0791167667461064	0.0827005278669746	0.2333600364938109	108868328.0		protein_coding
LOC103938809	25.48939844276969	40.44201345811428	10.536783427425124	0.2622260466568142	-1.9311171007224563	0.0022170931314468	0.0106078246805339	Down	0.4550194902547934	0.0362657364989184	0.5994842920790798	1.368337566344238	1.4984297508857618	1.369357287937124	103944550.0	PTS1	protein_coding	Pterocarpan synthase 1			GO:0048046,GO:0140859,GO:0006952,GO:0009699	apoplast|pterocarpan synthase activity|defense response|phenylpropanoid biosynthetic process
LOC103938830	59.97750456278044	34.90274133764954	85.0522677879113	2.4385551879335434	1.2860266229610615	0.0001647613634703	0.0010933646005433	Up	1.0772084815487435	0.8026007957948063	1.1631876621936217	0.4393712919648489	0.4003923195483652	0.4236773121869047	103938830.0	CAPH	protein_coding	Condensin complex subunit 2			GO:0000793,GO:0000796,GO:0005737,GO:0003682,GO:0051301,GO:0007076	condensed chromosome|condensin complex|cytoplasm|chromatin binding|cell division|mitotic chromosome condensation
LOC103938909	138.98985736546678	87.20469501738161	190.7750197135518	2.191499583440531	1.1319184046356283	8.903010604203001e-05	0.0006313581468323	Up	1.8057911223725025	1.75855001748988	1.9999294837257968	0.9001187577745094	0.4704457694144893	1.1987951157365435	103938909.0	At5g66900	protein_coding	Probable disease resistance protein At5g66900			GO:0005829,GO:0012505,GO:0043531,GO:0005524,GO:0043130,GO:0050832	cytosol|endomembrane system|ADP binding|ATP binding|ubiquitin binding|defense response to fungus
LOC103938913	70.535375987148	32.993228052555295	108.07752392174064	3.287396596478621	1.7169455158213145	3.936668994264053e-07	4.57221422633561e-06	Up	1.6635316213841405	1.404965590523649	1.396664369503344	0.3252980204542232	0.4216410212269317	0.6332618266743889	103938913.0	Bp10	protein_coding	L-ascorbate oxidase homolog			GO:0005576,GO:0005507,GO:0016491	extracellular region|copper ion binding|oxidoreductase activity
LOC103938921	279.7304146527842	395.4081936836979	164.0526356218705	0.414730796993498	-1.2697529123165254	3.3210883087796555e-14	9.214341932357185e-13	Down	2.412801157095008	2.0108296451125773	1.9339892835503203	5.126374295264876	5.447893988341504	4.9411874362124335	103938921.0	FAD3	protein_coding	Acyl-lipid omega-3 desaturase (cytochrome b5), endoplasmic reticulum			GO:0005789,GO:0102872,GO:0102859,GO:0102856,GO:0102862,GO:0006636	endoplasmic reticulum membrane|1-16:0-2-18:2-phosphatidylcholine desaturase activity|1-18:1-2-18:2-phosphatidylcholine desaturase activity (SN2-18:3 forming)|1-18:2-2-18:2-sn-glycerol-3-phosphocholine desaturase activity|1-18:2-2-18:2-sn-glycerol-3-phosphocholine desaturase activity (SN2-18:3 forming)|unsaturated fatty acid biosynthetic process
LOC103938962	334.71130209231615	209.20378628544327	460.2188178991888	2.201941185498016	1.138775934604581	1.2303916805937509e-12	2.9264439749567704e-11	Up	19.064350047957262	22.002042881076264	23.1241896884592	9.311803698238707	9.090816516094236	11.125579835919234	103938962.0	SAP5	protein_coding	Zinc finger A20 and AN1 domain-containing stress-associated protein 5			GO:0003677,GO:0008270	DNA binding|zinc ion binding
LOC103939043	28.68319360541039	0.9804166970648286	56.38597051375592	57.61056603867558	5.848261527625152	6.430857401990823e-10	1.12284873608231e-08	Up	1.9226363565355016	1.7747631201008207	2.1287913192676853	0.0325380688312026	0.0340119494107718	0.0359899293893726	103939043.0	FRAA3	protein_coding	Major strawberry allergen Fra a 1-3			GO:0010427,GO:0004864,GO:0038023,GO:0009738,GO:0006952,GO:0009813,GO:0009607	abscisic acid binding|protein phosphatase inhibitor activity|signaling receptor activity|abscisic acid-activated signaling pathway|defense response|flavonoid biosynthetic process|response to biotic stimulus
LOC103939053	60.67293036382981	100.88032431039387	20.46553641726581	0.2032194701580924	-2.2988894636686443	3.767307269668193e-10	6.753741707880909e-09	Down	0.2650767362361028	0.4119767698906733	0.4684201649051034	1.6390184417237097	1.952749376287276	2.1247929200334186	103959383.0	HIPP23	protein_coding	Heavy metal-associated isoprenylated plant protein 23			GO:0046872,GO:0050896	metal ion binding|response to stimulus
LOC103939055	38.22048101193728	52.322542952409655	24.11841907146492	0.4612859645236229	-1.1162666984738605	0.0086578569843068	0.0334961808195696	Down	0.7930051426613474	0.5688333037546547	0.8126047240746729	1.5330408527588115	1.9585905502154248	1.2874579286107408	103939055.0	PYL1	protein_coding	Abscisic acid receptor PYL1	pxb04016,pxb04075	MAPK signaling pathway - plant|Plant hormone signal transduction	GO:0005737,GO:0005634,GO:0005886,GO:0009536,GO:0062049,GO:0010427,GO:0042802,GO:0042803,GO:0004864,GO:0038023,GO:0009738,GO:0006952,GO:0080163	cytoplasm|nucleus|plasma membrane|plastid|protein phosphatase inhibitor complex|abscisic acid binding|identical protein binding|protein homodimerization activity|protein phosphatase inhibitor activity|signaling receptor activity|abscisic acid-activated signaling pathway|defense response|regulation of protein serine/threonine phosphatase activity
LOC103939110	948.6897086460184	367.0879095425942	1530.2915077494415	4.172725230836523	2.0609899239176848	1.9840155014259526e-58	5.345160267252891e-56	Up	5.786650367352188	5.774857990151032	6.976242077926464	1.4800677113095044	1.2839422237421936	1.7341270058838554	103939110.0	LRK10L-1.2	protein_coding	LEAF RUST 10 DISEASE-RESISTANCE LOCUS RECEPTOR-LIKE PROTEIN KINASE-like 1.2			GO:0005886,GO:0005524,GO:0030247,GO:0106310,GO:0004674,GO:0071215,GO:0042631,GO:0048573,GO:0006468	plasma membrane|ATP binding|polysaccharide binding|protein serine kinase activity|protein serine/threonine kinase activity|cellular response to abscisic acid stimulus|cellular response to water deprivation|photoperiodism, flowering|protein phosphorylation
LOC103939118	113.6696446681788	67.19359002660741	160.14569930975009	2.3786327848442914	1.2501325645853016	1.915406429748292e-06	1.957299579948742e-05	Up	1.530777631417488	2.0075413497101686	1.5278685265050478	0.7672274058762828	0.8123959247197053	0.5730941129691393	103939118.0		protein_coding
LOC103939135	625.3373369852783	353.93701235849403	896.7376616120622	2.5336743472144865	1.3412311070161276	3.236094128965291e-26	2.1594186448074643e-24	Up	11.176022041247034	12.33773325557704	9.914075700551567	4.262039450603757	4.393732553272505	4.701198965362651	103939811.0	KCS11	protein_coding	3-ketoacyl-CoA synthase 11	pxb00062,pxb04626	Fatty acid elongation|Plant-pathogen interaction	GO:0016020,GO:0102756,GO:0006633,GO:0009409,GO:0009416	membrane|very-long-chain 3-ketoacyl-CoA synthase activity|fatty acid biosynthetic process|response to cold|response to light stimulus
LOC103939211	68.6701096447631	38.06398380141592	99.27623548811025	2.6151988902454817	1.3869206700131365	0.000208033010675	0.0013440088746594	Up	0.7287729380341673	1.1146653239137778	0.7016984749606384	0.2341899542524557	0.2532393962750943	0.5002044049348575	103939211.0		protein_coding
LOC103939219	223.30441411263527	330.1566198741349	116.45220835113572	0.3530766170263327	-1.5019468150449686	1.7988927395916246e-16	6.086464906597155e-15	Down	1.3237596306446984	1.1926723384163145	1.4457855479262829	3.7500464684329535	3.695917732833292	3.922706542319421			non_coding
LOC103939233	144.46901420221417	79.89497288074527	209.04305552368297	2.614684416565076	1.3866368286399198	7.524656633489348e-09	1.1285810446076869e-07	Up	3.4014965865658846	2.6432677503607818	3.6861249373288354	1.4804541941532925	1.1951102040810777	1.086269597465502	103939233.0	UGT71K2	protein_coding	UDP-glycosyltransferase 71K2			GO:0035251	UDP-glucosyltransferase activity
LOC103939291	46.94989051726113	26.86122216315928	67.03855887136295	2.4878410198206886	1.3148942960615564	0.0013123673133717	0.0067593049159344	Up	0.4886684853272109	0.7283886721185083	0.4812936629769615	0.2393966360563084	0.3002887350283543	0.1500496308196999	103939291.0	TSO1	protein_coding	CRC domain-containing protein TSO1			GO:0005634,GO:0003700,GO:0046872,GO:0000976,GO:0010481,GO:0048444,GO:0010235,GO:0051302,GO:0009934	nucleus|DNA-binding transcription factor activity|metal ion binding|transcription cis-regulatory region binding|epidermal cell division|floral organ morphogenesis|guard mother cell cytokinesis|regulation of cell division|regulation of meristem structural organization
LOC103939294	42.46819807319736	17.42321187077949	67.51318427561523	3.8571792064808688	1.9475461758591288	5.671126944041631e-06	5.2465204241299125e-05	Up	1.850255659380572	2.325645311712341	1.876004684694364	0.6493622755386972	0.619752467377979	0.3122830697843033	103939294.0	COX5B-1	protein_coding	Cytochrome c oxidase subunit 5b-1, mitochondrial	pxb00190	Oxidative phosphorylation	GO:0009535,GO:0005829,GO:0005751,GO:0005739,GO:0050897,GO:0046872,GO:0008270,GO:0006123	chloroplast thylakoid membrane|cytosol|mitochondrial respiratory chain complex IV|mitochondrion|cobalt ion binding|metal ion binding|zinc ion binding|mitochondrial electron transport, cytochrome c to oxygen
LOC103939327	5.53924346418041	0.3218866766157486	10.756600251745065	30.652410372320325	4.937928620531464	0.0015187605699494	0.0076661374452692	Up	0.2431031965607348	0.1889129749582836	0.2120414494074506	0.0	0.019710901462649	0.0	103939327.0	LAMT	protein_coding	Loganic acid O-methyltransferase			GO:0030749,GO:0046872,GO:0035834,GO:0032259	loganate O-methyltransferase activity|metal ion binding|indole alkaloid metabolic process|methylation
LOC103939364	188.4491484008509	115.82356748964378	261.074729312058	2.2554849487607926	1.1734376587371085	5.152545241277077e-09	7.930188022973535e-08	Up	8.279778347751044	7.361983213374899	7.0123240867492775	3.3888207695831376	2.9709818947415765	3.808786956359632	103939364.0		protein_coding
LOC103939417	113.16320184740628	158.91688624481648	67.40951744999605	0.4242322857813602	-1.2370736749519264	2.771460133839882e-06	2.741691190054985e-05	Down	1.6406839328820202	1.355028339540402	1.7421486759440157	4.470792527546761	3.794169651296029	3.0355965680640464	103939417.0	At5g45920	protein_coding	GDSL esterase/lipase At5g45920			GO:0016787,GO:0016042	hydrolase activity|lipid catabolic process
LOC103939448	82.24753117376775	113.51932736763725	50.975734979898256	0.449020221631042	-1.1551476766695026	0.0105171309898732	0.0392869424705293	Down	0.6619816461195003	1.2709177211277032	1.000413277227509	2.917764393060997	0.6440847433357636	3.0268473027918485	103939448.0	WRKY70	protein_coding	WRKY DNA-binding transcription factor 70			GO:0005634,GO:0003700,GO:0043565,GO:0002215,GO:2000068,GO:0009625,GO:0009753,GO:0009624,GO:0009751	nucleus|DNA-binding transcription factor activity|sequence-specific DNA binding|defense response to nematode|regulation of defense response to insect|response to insect|response to jasmonic acid|response to nematode|response to salicylic acid
LOC103939454	37.31756671695998	54.73125251607454	19.903880917845434	0.3633406797657487	-1.460605195385564	0.0015261746957647	0.0076954762908538	Down	0.8469471060646547	0.4538991861170369	0.4168388655114621	1.3320228750930638	2.074331746919592	1.383128899951242	103945254.0	NAC104	protein_coding	NAC domain-containing protein 104			GO:0005634,GO:0003677,GO:0003700,GO:0043067,GO:0048367,GO:0048731,GO:0010089	nucleus|DNA binding|DNA-binding transcription factor activity|regulation of programmed cell death|shoot system development|system development|xylem development
LOC103939468	7.9419374136687875	2.336749252560593	13.547125574776974	5.855524690274861	2.54979845068244	0.0107944103399089	0.0401406691006906	Up	0.3307354781625005	0.5295986569383044	0.3433112230048501	0.0279862952679305	0.0585079872924097	0.1238210904019073	103934205.0	NAC083	protein_coding	NAC domain-containing protein 83			GO:0005634,GO:0003677,GO:0003700,GO:0010150,GO:0045892,GO:0009737,GO:0009651,GO:0010089	nucleus|DNA binding|DNA-binding transcription factor activity|leaf senescence|negative regulation of DNA-templated transcription|response to abscisic acid|response to salt stress|xylem development
LOC103939512	601.2317105365242	995.3581167047008	207.1053043683479	0.207954888466845	-2.265657495577627	1.972973860056716e-42	3.074319862911078e-40	Down	2.9522608907805115	3.5967228431981617	3.3802289417171227	18.23927587591332	18.13428502950048	11.940868642126745	103939512.0	UGT71A16	protein_coding	UDP-glycosyltransferase 71A16			GO:0035251	UDP-glucosyltransferase activity
LOC103939570	152.43370552653758	71.38269365116287	233.48471740191223	3.2750617846035257	1.71152212359675	7.080935502450903e-15	2.06183967403184e-13	Up	3.9228902548718816	3.85343597932397	3.942781051855084	1.0274598216420798	1.2722778532983736	1.328783738664913	103951144.0	ADH1	protein_coding	Alcohol dehydrogenase 1	pxb00010,pxb00620,pxb00071,pxb00592,pxb00350	Glycolysis / Gluconeogenesis|Pyruvate metabolism|Fatty acid degradation|alpha-Linolenic acid metabolism|Tyrosine metabolism	GO:0005829,GO:0004024,GO:0051903,GO:0008270,GO:0046294	cytosol|alcohol dehydrogenase activity, zinc-dependent|S-(hydroxymethyl)glutathione dehydrogenase activity|zinc ion binding|formaldehyde catabolic process
LOC103939571	5.330984096580422	0.9804166970648286	9.681551496096008	9.895407175007067	3.3067590723336835	0.0104179687870449	0.0389876085035656	Up	0.1892970991568106	0.1525489925206799	0.2601737383819248	0.0195775689374284	0.0204643762892029	0.0216544911540032	103951145.0	S-ACP-DES6	protein_coding	Stearoyl-[acyl-carrier-protein] 9-desaturase 6, chloroplastic	pxb00061,pxb01040	Fatty acid biosynthesis|Biosynthesis of unsaturated fatty acids	GO:0009507,GO:0045300,GO:0046872,GO:0102786,GO:0071456,GO:0006633,GO:0006631	chloroplast|acyl-[acyl-carrier-protein] desaturase activity|metal ion binding|stearoyl-[acp] desaturase activity|cellular response to hypoxia|fatty acid biosynthetic process|fatty acid metabolic process
LOC103939614	41.955822449301024	1.2875467064629944	82.62409819213899	63.43103990515379	5.987117089174028	1.0279490025055445e-12	2.465281688454853e-11	Up	2.412117538386785	1.2608788765690326	1.6335078827610314	0.0	0.0845731569866586	0.0	103939615.0	PARC	protein_coding	Probable glutathione S-transferase parC	pxb00480	Glutathione metabolism	GO:0005737,GO:0004364,GO:0009734,GO:0006749	cytoplasm|glutathione transferase activity|auxin-activated signaling pathway|glutathione metabolic process
LOC103939716	162.04161673713674	221.38845619162183	102.69477728265178	0.4641818163407574	-1.1072380866143534	1.1809359846458552e-07	1.506204800078161e-06	Down	6.910084718203076	5.687591210076861	7.0052413285672746	13.945846853230744	15.143061992706269	13.696618151323657	103957947.0	DTM1	protein_coding	Signal peptidase complex-like protein DTM1			GO:0005789,GO:0005787,GO:0048658,GO:0009555,GO:0006465	endoplasmic reticulum membrane|signal peptidase complex|anther wall tapetum development|pollen development|signal peptide processing
LOC103939740	3574.0100207525243	2041.6377658005636	5106.382275704483	2.5002889482142003	1.3220948309142126	2.1054322475509978e-42	3.2630803978576677e-40	Up	140.59992640837885	143.9228087807736	148.89466871523894	65.38188682275855	61.525912336307925	48.48797710258407	103939740.0		protein_coding	Pathogen-related protein OS=Hordeum vulgare OX=4513 PE=2 SV=2			GO:0006952,GO:0009607	defense response|response to biotic stimulus
LOC103939741	3.168480535007556	6.336961070015117	0.0	0.0293822398373576	-5.088911811611009	0.0078497291247371	0.0308878161996722	Down	0.0	0.0	0.0	0.0229663319911717	0.1920531242064752	0.2540275733581731	103939741.0	GLTP3	protein_coding	Glycolipid transfer protein 3			GO:0005829,GO:1902387,GO:1902388,GO:0035627,GO:0120009	cytosol|ceramide 1-phosphate binding|ceramide 1-phosphate transfer activity|ceramide transport|intermembrane lipid transfer
LOC103939807	320.24821229977425	78.47083618419155	562.0255884153565	7.187357705704864	2.845461488953968	3.019579823593044e-39	3.992909521775994e-37	Up	19.147495452787737	18.84345149009652	21.13162741341625	2.583935178877365	1.7660253732214113	3.9939509868157272	103939807.0	CjBAp12	protein_coding	EG45-like domain containing protein			GO:0048046,GO:0009627	apoplast|systemic acquired resistance
LOC103939849	26.03760621120505	13.65046319178392	38.42474923062616	2.814111213892093	1.4926793451203253	0.0049119158635036	0.0208935810236416	Up	0.249393118738038	0.2503260440602401	0.3856172802306602	0.0870508561025148	0.1516566809420819	0.0802381711882048	103939849.0	LRK10L-2.1	protein_coding	LEAF RUST 10 DISEASE-RESISTANCE LOCUS RECEPTOR-LIKE PROTEIN KINASE-like 2.1			GO:0016020,GO:0005524,GO:0030247,GO:0106310,GO:0004674,GO:0006468	membrane|ATP binding|polysaccharide binding|protein serine kinase activity|protein serine/threonine kinase activity|protein phosphorylation
LOC103939932	842.8836430889672	523.9065693611682	1161.8607168167662	2.2171936209566363	1.1487347619944863	6.954531668272127e-27	4.877817138717291e-25	Up	15.926147958337452	15.173694465174858	13.797921176957646	6.645281964308661	7.149848456600733	6.704082255636539	103926993.0	EHD1	protein_coding	EH domain-containing protein 1	pxb04144	Endocytosis	GO:0005737,GO:0005768,GO:0010008,GO:0043231,GO:0016020,GO:0005886,GO:0009506,GO:0005509,GO:0003925,GO:0005525,GO:0032456,GO:0006897,GO:0016197,GO:0042538,GO:0051260	cytoplasm|endosome|endosome membrane|intracellular membrane-bounded organelle|membrane|plasma membrane|plasmodesma|calcium ion binding|G protein activity|GTP binding|endocytic recycling|endocytosis|endosomal transport|hyperosmotic salinity response|protein homooligomerization
LOC103939961	908.4628640595038	462.1754337906352	1354.750294328372	2.9290879394463034	1.5504515076244385	1.4115708879249736e-45	2.407772425219717e-43	Up	43.734875727200574	43.84839879205836	44.182326966582615	15.62177594112415	16.68159997733321	13.213384004162869	103939961.0	ATS3B	protein_coding	Embryo-specific protein ATS3B			GO:0005576,GO:0000325,GO:0009536	extracellular region|plant-type vacuole|plastid
LOC103940056	601.4190001684134	354.88516191755656	847.9528384192698	2.3892017771852885	1.2565287000277563	4.2502570601191735e-28	3.2847764148004127e-26	Up	13.096781413099595	13.290210075952189	13.398398978017472	5.688904884887612	5.59134467134013	5.573288736548054	103945417.0	FHY	protein_coding	Bifunctional riboflavin kinase/FMN phosphatase	pxb00740	Riboflavin metabolism	GO:0005524,GO:0003919,GO:0016787,GO:0000287,GO:0008531,GO:0009398,GO:0016310,GO:0009231,GO:0006771	ATP binding|FMN adenylyltransferase activity|hydrolase activity|magnesium ion binding|riboflavin kinase activity|FMN biosynthetic process|phosphorylation|riboflavin biosynthetic process|riboflavin metabolic process
LOC103940093	408.90740224755376	181.71891465243823	636.095889842669	3.497371854120927	1.8062711971152088	3.0912058332298144e-35	3.4273150213275324e-33	Up	8.751653406172103	9.385925879456767	8.10160490107209	2.5204704581483264	2.756866083112292	2.3136357093552737	103940093.0	FLZ10	protein_coding	FCS-Like Zinc finger 10			GO:0005737,GO:0005783,GO:0005634,GO:0019900,GO:0046872,GO:1902074,GO:0042594,GO:0090351	cytoplasm|endoplasmic reticulum|nucleus|kinase binding|metal ion binding|response to salt|response to starvation|seedling development
LOC103940177	141.59653884760297	83.93879824740031	199.2542794478056	2.375160113073432	1.2480247709387478	3.4198816830699225e-07	4.020592548036569e-06	Up	2.1498645215816863	2.827232594745655	1.9782037839094408	0.8026382964454362	1.0343780063396188	1.1310171412355416	103940177.0		protein_coding
LOC103940185	12.98923133665748	1.921560879532052	24.05690179378289	12.386049506437422	3.63064421244887	5.590451701615147e-05	0.0004150294906063	Up	0.3291639734288454	0.3590033865006287	0.5439904690717594	0.0645024185646258	0.0168560479762452	0.0178363189102243	103940185.0	CFAT	protein_coding	Coniferyl alcohol acyltransferase			GO:0102387,GO:0102720,GO:0034318,GO:0007623,GO:0010597,GO:0009699,GO:0009723	2-phenylethanol acetyltransferase activity|acetyl-coenzyme A:acetyl alcohol acetyltransferase activity|alcohol O-acyltransferase activity|circadian rhythm|green leaf volatile biosynthetic process|phenylpropanoid biosynthetic process|response to ethylene
LOC103940198	23.652869874626106	10.802514797002228	36.50322495224996	3.3807288777604816	1.7573343219413509	0.002968733142349	0.0136099984565036	Up	0.8316953757855843	0.5238001988930927	0.4034466506266243	0.0910757326739411	0.2697367345386585	0.1678961139859887	103940198.0	BHLH30	protein_coding	Transcription factor bHLH30			GO:0005634,GO:0003677,GO:0003700,GO:0046983,GO:0006355	nucleus|DNA binding|DNA-binding transcription factor activity|protein dimerization activity|regulation of DNA-templated transcription
LOC103940218	76.35108389880664	144.5605382876308	8.141629509982476	0.0562722267515294	-4.1514331362810415	6.440032599107527e-05	0.0004720234419895	Down	0.0998590867905256	0.1896875727584084	0.1108544254560428	0.4647451936507523	1.2306852499437917	5.50031935381068	103931006.0	CYP94C1	protein_coding	Cytochrome P450 94C1			GO:0005789,GO:0043231,GO:0018685,GO:0020037,GO:0005506,GO:0009611	endoplasmic reticulum membrane|intracellular membrane-bounded organelle|alkane 1-monooxygenase activity|heme binding|iron ion binding|response to wounding
LOC103940222	976.8303304509802	537.6753343390452	1415.985326562915	2.6353778615150927	1.3980098308761453	1.2535533960019312e-18	5.011953362905364e-17	Up	21.30283744261267	20.01075896389425	21.295003375836465	8.020607426867926	5.6329447635070045	10.38087339066888	103940222.0	At4g16563	protein_coding	Probable aspartyl protease At4g16563			GO:0009505,GO:0004190,GO:0006508	plant-type cell wall|aspartic-type endopeptidase activity|proteolysis
LOC103940255	13.482404506468455	2.9199087058859945	24.044900307050906	8.21841645557157	3.0388604387027978	0.0017543851363234	0.0086806832002737	Up	0.114154267264688	0.3844017588650922	0.5159461974359715	0.0	0.111068067162977	0.014690909973774	103940252.0	2ODD19	protein_coding	2-oxoglutarate-dependent dioxygenase 19			GO:0005737,GO:0051213,GO:0031418,GO:0046872	cytoplasm|dioxygenase activity|L-ascorbic acid binding|metal ion binding
LOC103940298	55.40960435235238	94.55583149332097	16.26337721138383	0.1714274166522879	-2.5443302345316448	2.510626198241725e-11	5.210498302139253e-10	Down	0.3854455819375106	0.4742491321145783	0.2979923378314865	2.219911170617766	2.4142229695153934	2.182590674072149	103940298.0		protein_coding
LOC103940321	155.2213120125357	69.89518925113595	240.5474347739353	3.4505040420012185	1.7868071229866411	3.2757494569350545e-12	7.500399491268214e-11	Up	4.762964711493691	4.477703334702693	3.832131206652567	1.0955063174398485	0.9483104424282792	1.7986544590885354	103940321.0	MTPA2	protein_coding	Metal tolerance protein A2			GO:0005886,GO:0005773,GO:0046872,GO:0005385,GO:0071577	plasma membrane|vacuole|metal ion binding|zinc ion transmembrane transporter activity|zinc ion transmembrane transport
LOC103940334	134.68814831001393	86.01955273504161	183.3567438849861	2.1368879700063426	1.0955112742340636	0.0004944186379691	0.0028956940424087	Up	2.110645962732552	2.48852029975912	1.9736989457471288	0.6774460362475252	0.7317367987430349	1.7109339492207998	103940342.0	AMY1.1	protein_coding	Alpha-amylase	pxb00500	Starch and sucrose metabolism	GO:0004556,GO:0005509,GO:0005975	alpha-amylase activity|calcium ion binding|carbohydrate metabolic process
LOC103940371	1384.0381006528353	1907.214743939536	860.8614573661363	0.4512207676997282	-1.1480946247395272	1.766688986706907e-32	1.7032890775852852e-30	Down	35.643159088096816	36.217951057884605	31.066510247903967	71.5502563577901	81.99485723531761	77.39136807337154	103940371.0	SEND33	protein_coding	ferredoxin-like	pxb00195	Photosynthesis	GO:0009507,GO:0051537,GO:0009055,GO:0046872,GO:0006124	chloroplast|2 iron, 2 sulfur cluster binding|electron transfer activity|metal ion binding|ferredoxin metabolic process
LOC103940416	7484.23026930802	3621.235841516379	11347.224697099657	3.133707443538864	1.6478704990648556	2.131468695394049e-17	7.787559959711567e-16	Up	466.77160214118487	469.9626714260225	463.3294924371072	145.13484633616744	119.21446325754836	187.5664048711077	103940416.0	SAG21	protein_coding	Protein SENESCENCE-ASSOCIATED GENE 21, mitochondrial			GO:0005739,GO:0042631,GO:0006952,GO:0010150,GO:1900424,GO:1900150,GO:1900055,GO:2000028,GO:0009737,GO:0009646,GO:0009409,GO:0009723,GO:0009620,GO:0042542,GO:0009625,GO:0009416,GO:0006979,GO:0000302,GO:1902074,GO:0009414,GO:0009611,GO:0048364	mitochondrion|cellular response to water deprivation|defense response|leaf senescence|regulation of defense response to bacterium|regulation of defense response to fungus|regulation of leaf senescence|regulation of photoperiodism, flowering|response to abscisic acid|response to absence of light|response to cold|response to ethylene|response to fungus|response to hydrogen peroxide|response to inse…
LOC103940433	222.18944993348413	84.51061128952752	359.86828857744064	4.265179001386357	2.0926062899593503	1.0045419023772196e-23	5.7229109525352e-22	Up	7.2554232892542	8.672048320607265	10.414443288317695	1.8208725053486583	2.0960973575212782	2.345467909548281	103940433.0	SALR	protein_coding	Salutaridine reductase	pxb00902	Monoterpenoid biosynthesis	GO:0047037,GO:0009820	salutaridine reductase (NADPH) activity|alkaloid metabolic process
LOC103940500	32.94573131488485	17.135600221706202	48.75586240806346	2.837499712637166	1.5046202462971363	0.0020623705569512	0.0099852126377616	Up	1.5196047913900017	1.4760864211354965	1.5664315295905993	0.4714837315563904	0.8624710209617596	0.2933448444935865	103940500.0		protein_coding
LOC103940528	45.57038162230496	64.08852502516243	27.05223821944753	0.4224635817124572	-1.2431011150248132	0.00619239294866	0.025374287353379	Down	0.4106146031461167	0.5919245972879931	0.4246833347521061	0.7145495050725031	0.8511374465461363	1.8564124058228857	103940528.0	PUB24	protein_coding	E3 ubiquitin-protein ligase PUB24			GO:0061630,GO:0004842,GO:0006952	ubiquitin protein ligase activity|ubiquitin-protein transferase activity|defense response
LOC103940600	397.6849826580742	234.49466271556483	560.8753026005834	2.3945127542881304	1.2597321200588716	1.0583310811248178e-15	3.3269912841423266e-14	Up	20.3942393504186	21.844482277288733	21.18956022099824	8.440845702819303	7.594645972184429	10.793875373665571	103940600.0		protein_coding
LOC103940616	50.84626110668332	76.34375907457	25.34876313879666	0.3313415240584277	-1.5936090801215008	0.0001743652517214	0.0011502121536328	Down	0.8927624078650838	0.4868466078249345	0.3800317445089982	2.3617469670169906	1.6686767767705	1.33033654450811	103966024.0	SDR1	protein_coding	(+)-neomenthol dehydrogenase	pxb00902	Monoterpenoid biosynthesis	GO:0005737,GO:0047501,GO:0006952	cytoplasm|(+)-neomenthol dehydrogenase activity|defense response
LOC103940676	1002.864900929248	603.3135460421678	1402.4162558163275	2.3251023754398146	1.2172942402153808	2.760233485732509e-32	2.643496700771131e-30	Up	18.89724148119786	18.65270061224568	17.803228415787313	7.172575008825375	8.653927761194561	8.290979068422374	103940676.0	A6	protein_coding	Probable glucan endo-1,3-beta-glucosidase A6			GO:0005886,GO:0042973,GO:0005975,GO:0006952,GO:0009793,GO:0010584	plasma membrane|glucan endo-1,3-beta-D-glucosidase activity|carbohydrate metabolic process|defense response|embryo development ending in seed dormancy|pollen exine formation
LOC103940709	2660.877570685532	4363.7942574999015	957.9608838711632	0.2195189045655887	-2.1875829075248223	7.139630526262523e-118	5.880403690873421e-115	Down	10.437162828615724	10.087909411451143	10.483497467613269	54.2119718092723	44.21097132518521	44.47060093538885	103940709.0	OPT1	protein_coding	Oligopeptide transporter 1			GO:0016020,GO:0005886,GO:0035673,GO:0015031	membrane|plasma membrane|oligopeptide transmembrane transporter activity|protein transport
LOC103940823	4.390508500018534	0.3448152929600053	8.436201707077053	24.112624280439626	4.5917167690689205	0.0105482120363254	0.039387734244968	Up	0.0602874618205766	0.0208216719416726	0.4206753663919912	0.0	0.0	0.0206896087870243	103960284.0	RAV2	protein_coding	AP2/ERF and B3 domain-containing transcription repressor RAV2			GO:0005634,GO:0003700,GO:0000976,GO:0071456,GO:0009873,GO:0045892	nucleus|DNA-binding transcription factor activity|transcription cis-regulatory region binding|cellular response to hypoxia|ethylene-activated signaling pathway|negative regulation of DNA-templated transcription
LOC103940885	277.8774867280281	100.68536410388508	455.06960935217086	4.530942382279092	2.1798111449389768	7.483257952455957e-25	4.5800398512833954e-23	Up	5.358372756023481	3.93170605353792	4.731587085909494	0.9412366943937764	0.8012978138370292	1.3952746024352858	103940885.0	LTI65	protein_coding	Low-temperature-induced 65 kDa protein			GO:0009738,GO:0010150,GO:0009737,GO:0009409,GO:0009651,GO:0009414	abscisic acid-activated signaling pathway|leaf senescence|response to abscisic acid|response to cold|response to salt stress|response to water deprivation
LOC103940893	54.808853887641966	31.83755437386309	77.78015340142079	2.4454232160890363	1.2900841661655105	0.0005095028703812	0.0029683587802101	Up	2.088399170859552	2.5100441227419457	1.8016889587855744	0.5961250849327919	1.056608059984637	1.003383203471934	103940893.0	PSE1	protein_coding	Protein LEAD-SENSITIVE 1			GO:0005737,GO:0071284,GO:0015692,GO:0046938,GO:0010288	cytoplasm|cellular response to lead ion|lead ion transport|phytochelatin biosynthetic process|response to lead ion
LOC103941004	1712.855606076328	775.6443616889818	2650.0668504636733	3.4148761562259504	1.7718332587383745	1.5656332484047544e-46	2.8032614690536563e-44	Up	59.37428409005911	54.83448546051097	57.078560976590346	16.4270432093134	21.043690572518614	13.328976202087672	103941004.0		protein_coding
LOC103941072	4.780013487744763	0.3137147274890746	9.246312248000448	26.29496472931248	4.716714656551754	0.0040616968686157	0.0178485572609125	Up	0.1721840095251101	0.2775161087858823	0.0728163581477602	0.0178076913561588	0.0	0.0	103941072.0	CXE2	protein_coding	Probable carboxylesterase 2			GO:0106435	carboxylesterase activity
LOC103941107	103.89671618939856	35.01350877405968	172.77992360473732	4.921771077947048	2.299177556538234	1.6754290435246933e-15	5.1544923199238356e-14	Up	1.2873401774170057	1.0359251638686309	1.013522413995613	0.2919615411324251	0.2034577040287124	0.1883786422860372	103929760.0	ACA13	protein_coding	Putative calcium-transporting ATPase 13, plasma membrane-type			GO:0043231,GO:0005886,GO:0005524,GO:0016887,GO:0019829,GO:0005516,GO:0046872,GO:0005388	intracellular membrane-bounded organelle|plasma membrane|ATP binding|ATP hydrolysis activity|ATPase-coupled cation transmembrane transporter activity|calmodulin binding|metal ion binding|P-type calcium transporter activity
LOC103941128	18.133654666756	27.12978084119945	9.13752849231257	0.3362566310287472	-1.5723653767854993	0.0111512704055626	0.0412283791177572	Down	0.2574840312024965	0.1641749108028793	0.113077670644146	0.5162051006223043	0.5203167120442704	0.5709676630843892	103941128.0	WNK11	protein_coding	Probable serine/threonine-protein kinase WNK11			GO:0005737,GO:0005524,GO:0106310,GO:0004674,GO:0035556,GO:0006468	cytoplasm|ATP binding|protein serine kinase activity|protein serine/threonine kinase activity|intracellular signal transduction|protein phosphorylation
LOC103941292	34.39372140742966	13.859995200953762	54.927447613905535	3.9780599969212456	1.9920650349972024	5.5567525817529714e-05	0.0004127402903225	Up	0.9226309832886828	0.9385749511951802	0.8619414394649209	0.0936858298908162	0.3101101704507756	0.2936032105490349	103951854.0	GATA21	protein_coding	GATA transcription factor 21			GO:0005634,GO:0003700,GO:0000976,GO:0008270,GO:0010151,GO:0009658,GO:0007623,GO:0009736,GO:0009740,GO:0010255,GO:0009910,GO:0009938,GO:0010187,GO:0090693,GO:1902326,GO:0043610,GO:0010380,GO:0006355,GO:0010468,GO:0051171,GO:2000028,GO:0080050,GO:0010029,GO:0009733,GO:0009735,GO:0009739,GO:0009416	nucleus|DNA-binding transcription factor activity|transcription cis-regulatory region binding|zinc ion binding|chloroplast elongation|chloroplast organization|circadian rhythm|cytokinin-activated signaling pathway|gibberellic acid mediated signaling pathway|glucose mediated signaling pathway|negative regulation of flower development|negative regulation of gibberellic acid mediated signaling pathw…
LOC103941313	196.9644456233284	128.69226497162626	265.23662627503035	2.0643397974189552	1.045680462865207	3.421547806246614e-07	4.020694417411909e-06	Up	1.141038991622945	1.2979626143915777	1.3675492946028005	0.5378199365069922	0.5716300576314108	0.7598410365821247	103946653.0	At4g27290	protein_coding	G-type lectin S-receptor-like serine/threonine-protein kinase At4g27290			GO:0005886,GO:0005524,GO:0005516,GO:0030246,GO:0106310,GO:0004674,GO:0031625,GO:0006468,GO:0048544	plasma membrane|ATP binding|calmodulin binding|carbohydrate binding|protein serine kinase activity|protein serine/threonine kinase activity|ubiquitin protein ligase binding|protein phosphorylation|recognition of pollen
LOC103941318	75.19611723779373	133.1398428385369	17.252391637050625	0.1304169696653556	-2.9387964917355447	1.986536165025629e-15	6.066300638685786e-14	Down	0.3791376869704024	0.2209679758771312	0.6087786221888329	3.595190359806633	2.83582318252552	3.000741735418317	103941318.0	OFP13	protein_coding	Transcription repressor OFP13			GO:0005634,GO:0045892	nucleus|negative regulation of DNA-templated transcription
LOC103941465	291.4052448002151	431.1249231383638	151.68556646206645	0.3521836818035831	-1.5056000304838402	1.4707621299518262e-16	5.023419421815319e-15	Down	0.9935770225433892	0.6967717345484784	1.0261157397562932	2.757552967013104	2.711518591871314	2.3452657972843096	103947871.0		non_coding	Retrovirus-related Pol polyprotein from transposon TNT 1-94 OS=Nicotiana tabacum OX=4097 PE=2 SV=1			GO:0004190,GO:0004519,GO:0003676,GO:0003964,GO:0008270,GO:0015074,GO:0006508	aspartic-type endopeptidase activity|endonuclease activity|nucleic acid binding|RNA-directed DNA polymerase activity|zinc ion binding|DNA integration|proteolysis
LOC103941509	165.07760886658062	234.50839294402024	95.64682478914112	0.4082355850580325	-1.2925261502698968	1.1885663373410733e-07	1.5140433851759226e-06	Down	1.3269658064986938	1.6460012605249612	2.3118699035567776	5.1319298574702135	4.182406904105855	3.790653982743853	103941916.0	AMI1	protein_coding	Amidase 1	pxb00330,pxb00360,pxb00380	Arginine and proline metabolism|Phenylalanine metabolism|Tryptophan metabolism	GO:0005737,GO:0005829,GO:0005576,GO:0005654,GO:0004040,GO:0004067,GO:0016810,GO:0043864,GO:0009851,GO:0009684	cytoplasm|cytosol|extracellular region|nucleoplasm|amidase activity|asparaginase activity|hydrolase activity, acting on carbon-nitrogen (but not peptide) bonds|indoleacetamide hydrolase activity|auxin biosynthetic process|indoleacetic acid biosynthetic process
LOC103941622	449.9128320285523	603.6043828255072	296.2212812315977	0.4909989966240758	-1.0262080185489195	8.447801842076271e-10	1.4409750514883593e-08	Down	3.603928689351197	2.7481996377247864	4.062998526039348	7.561563033383857	7.985088148954369	5.939116341667361	103968101.0		protein_coding
LOC103941634	836.5965255386104	299.6904799785077	1373.5025710987122	4.5906943752737055	2.1987123880611983	1.937819374589893e-58	5.2699546331417775e-56	Up	20.738273921858987	19.360333062921	20.730967873905342	3.821592639772804	3.9801205571098848	5.630875363150463	103931101.0	SLD1	protein_coding	Delta(8)-fatty-acid desaturase 1			GO:0005783,GO:0005789,GO:0046872,GO:0016717,GO:0052631,GO:0070417,GO:0006629,GO:0030148	endoplasmic reticulum|endoplasmic reticulum membrane|metal ion binding|oxidoreductase activity, acting on paired donors, with oxidation of a pair of donors resulting in the reduction of molecular oxygen to two molecules of water|sphingolipid delta-8 desaturase activity|cellular response to cold|lipid metabolic process|sphingolipid biosynthetic process
LOC103941813	1962.720102773812	1144.1568926848238	2781.283312862797	2.432270367092172	1.2823036052548693	7.136486547998766e-23	3.802652453219231e-21	Up	34.25853208136715	29.73352702988052	33.489121930270535	11.633734060062457	11.58382491509594	17.360704240801045	103941813.0	DRP1E	protein_coding	Phragmoplastin DRP1E			GO:0005737,GO:0005829,GO:0016020,GO:0005874,GO:0005739,GO:0009524,GO:0000325,GO:0005886,GO:0009506,GO:0005525,GO:0003924,GO:0008017,GO:0007049,GO:0051301,GO:0050832,GO:0016192	cytoplasm|cytosol|membrane|microtubule|mitochondrion|phragmoplast|plant-type vacuole|plasma membrane|plasmodesma|GTP binding|GTPase activity|microtubule binding|cell cycle|cell division|defense response to fungus|vesicle-mediated transport
LOC103941814	1945.5367700884728	1282.857724442457	2608.215815734487	2.032691492834993	1.0233912700124708	1.796050029239973e-35	2.03038173305493e-33	Up	65.71566045880763	62.38318702810548	62.2713859949888	33.60691810481933	30.61191466186489	30.53609819546948	103965500.0	SGPP	protein_coding	Haloacid dehalogenase-like hydrolase domain-containing protein Sgpp			GO:0005886,GO:0046872,GO:0050308	plasma membrane|metal ion binding|sugar-phosphatase activity
LOC103941841	107.49864082527851	63.90822582569253	151.08905582486443	2.3628575184653955	1.2405326366749097	8.163209448633605e-07	8.984794972428978e-06	Up	1.2842857801866063	1.2386143850399849	1.0836831433737213	0.5338020176397851	0.5029694268707452	0.5072720317661816	103941841.0	At4g03230	protein_coding	G-type lectin S-receptor-like serine/threonine-protein kinase At4g03230			GO:0005886,GO:0005524,GO:0005516,GO:0030246,GO:0106310,GO:0004674,GO:0031625,GO:0006468,GO:0048544	plasma membrane|ATP binding|calmodulin binding|carbohydrate binding|protein serine kinase activity|protein serine/threonine kinase activity|ubiquitin protein ligase binding|protein phosphorylation|recognition of pollen
LOC103941851	69.47521061838471	30.3722774069408	108.57814382982856	3.5909041549170317	1.8443471464385963	3.245349055532669e-07	3.82945874841753e-06	Up	0.6782106466902055	0.5635573297388683	0.913688002889708	0.1562573844896049	0.1633353928867309	0.2903615147757688	103941851.0	RBOHA	protein_coding	Respiratory burst oxidase homolog protein A	pxb04016,pxb04626	MAPK signaling pathway - plant|Plant-pathogen interaction	GO:0005886,GO:0005509,GO:0000293,GO:0016174,GO:0004601	plasma membrane|calcium ion binding|ferric-chelate reductase activity|NAD(P)H oxidase H2O2-forming activity|peroxidase activity
LOC103941881	2614.406194698585	3800.225895144277	1428.5864942528924	0.3759597845904993	-1.4113497459493136	5.7433367209760555e-61	1.7427701858481765e-58	Down	45.78169280876007	51.62184429552565	50.95080545246309	120.7115395760504	137.80256229231736	141.0777653573456	103941881.0	ATL79	protein_coding	RING-H2 finger protein ATL79			GO:0016020,GO:0046872,GO:0016740,GO:0016567	membrane|metal ion binding|transferase activity|protein ubiquitination
LOC103941903	143.6529335411104	82.83855611700251	204.4673109652182	2.475060969654968	1.3074640643984956	3.915084444968177e-07	4.55448504015729e-06	Up	3.857048933339968	3.484980648119325	3.7048527578920414	1.0889551168704406	1.3339237966583457	2.1078380970743296	103941903.0	AMY1.1	protein_coding	Alpha-amylase	pxb00500	Starch and sucrose metabolism	GO:0004556,GO:0005509,GO:0005975	alpha-amylase activity|calcium ion binding|carbohydrate metabolic process
LOC103941969	50.95392446790845	69.63279463268229	32.275054303134624	0.46448228551513	-1.1063045189184182	0.0090417545402235	0.0347155491152115	Down	0.5867847733228345	0.7716658517710806	0.7945584806418649	1.0713539529761928	1.1418416880118365	2.4861984938061403	103941969.0	DOF3.5	protein_coding	Dof zinc finger protein DOF3.5			GO:0005634,GO:0003677,GO:0003700,GO:0046872,GO:0006355	nucleus|DNA binding|DNA-binding transcription factor activity|metal ion binding|regulation of DNA-templated transcription
LOC103941976	409.1496829940383	223.3279543990469	594.9714115890292	2.663728207292858	1.4134468849637247	9.906711623838509e-18	3.708841246498607e-16	Up	9.290992393333545	7.002511189250926	9.15729863308242	3.7178637595808417	2.844300707852735	3.0991096692912947	103939553.0	RCA1	protein_coding	Ribulose bisphosphate carboxylase/oxygenase activase 1, chloroplastic			GO:0009570,GO:0005524,GO:0016887	chloroplast stroma|ATP binding|ATP hydrolysis activity
LOC103941996	941.3899156934316	1298.0787058346275	584.7011255522364	0.450374772917385	-1.1508020756536597	2.934480072756868e-28	2.304966132353194e-26	Down	9.852533600024907	9.18243226930804	9.484822060880846	21.38307411929081	23.15452719652796	19.573685508524672	103941996.0	AS	protein_coding	Hydroquinone glucosyltransferase			GO:0050505	hydroquinone glucosyltransferase activity
LOC103941998	191.8609201327768	266.6419605114272	117.0798797541265	0.4393387083932801	-1.18659447971155	1.8982147331882547e-09	3.1073160768664295e-08	Down	1.7575779238149778	1.4448085603286125	1.8244073176049715	3.9614497517718266	4.098493777201936	3.529293329116668	103965906.0	TBL25	protein_coding	Protein trichome birefringence-like 25			GO:0005794,GO:0016020,GO:0016413	Golgi apparatus|membrane|O-acetyltransferase activity
LOC103942015	210.84943634185143	290.91557627793094	130.78329640577195	0.4496616295179215	-1.153088313539982	1.0391944561488117e-08	1.523746621943123e-07	Down	1.087290013578209	1.088694759926018	1.3562560603263671	2.9766227364844764	2.7736400219590074	2.2012067142105933	103942015.0	CSLC5	protein_coding	Probable xyloglucan glycosyltransferase 5			GO:0005794,GO:0000139,GO:0016757,GO:0042803,GO:0071555,GO:0099402,GO:0048868	Golgi apparatus|Golgi membrane|glycosyltransferase activity|protein homodimerization activity|cell wall organization|plant organ development|pollen tube development
LOC103942080	158.09123079122958	99.96551900029029	216.21694258216883	2.165349808534345	1.1146001086801849	2.743253629038703e-07	3.2813183553650907e-06	Up	4.130222016568316	3.654941307179016	3.54205602987446	1.6169659128062708	1.6212216453028885	2.0622554191535447	103942080.0	CYP40	protein_coding	Peptidyl-prolyl cis-trans isomerase CYP40			GO:0005737,GO:0016018,GO:0003755,GO:0010582,GO:0006457,GO:0000413,GO:0010050	cytoplasm|cyclosporin A binding|peptidyl-prolyl cis-trans isomerase activity|floral meristem determinacy|protein folding|protein peptidyl-prolyl isomerization|vegetative phase change
LOC103942087	562.0492489416116	356.67806896217667	767.4204289210463	2.153190843742029	1.106476195547051	1.0708273447779653e-18	4.31127651786514e-17	Up	25.77363030063467	27.64222154021905	28.691896668660277	11.82660331542752	12.679296719815646	14.124768695732053	103942087.0	ADF5	protein_coding	Actin-depolymerizing factor 5			GO:0015629,GO:0005737,GO:0005829,GO:0051015,GO:0051017,GO:0030042	actin cytoskeleton|cytoplasm|cytosol|actin filament binding|actin filament bundle assembly|actin filament depolymerization
LOC103942249	368.2019021834272	545.5433686275004	190.86043573935385	0.3498668852721256	-1.5151219742207962	3.224102456042981e-16	1.062185160004012e-14	Down	6.162503964016921	6.157051679840382	5.414998875995071	17.091150559281562	12.970719285693312	21.20259285860661	103942249.0		protein_coding
LOC103942251	39.704154568850896	54.551048976783335	24.85726016091849	0.4547321827702901	-1.13691098330531	0.0116256164410865	0.0426647543153663	Down	0.5276116407548732	0.9111145306714584	0.4064083770045999	1.2628336522268937	1.075585191046766	1.758937955435314	103942251.0	LOG3	protein_coding	Cytokinin riboside 5'-monophosphate phosphoribohydrolase LOG3			GO:0005829,GO:0005634,GO:0016799,GO:0102682,GO:0009691	cytosol|nucleus|hydrolase activity, hydrolyzing N-glycosyl compounds|N6-(Delta2-isopentenyl)-adenosine 5'-monophosphate phosphoribohydrolase activity|cytokinin biosynthetic process
LOC103942329	5.045328388988782	10.09065677797757	0.0	0.0184649073552993	-5.759070165703199	0.0006711386802944	0.0037639911939395	Down	0.0	0.0	0.0	0.0342193231672469	0.0834618393336045	0.2523302844493212	103942329.0	ASA1	protein_coding	Anthranilate synthase alpha subunit 1, chloroplastic	pxb00400	Phenylalanine, tyrosine and tryptophan biosynthesis	GO:0009507,GO:0004049,GO:0046872,GO:0010600,GO:0000162	chloroplast|anthranilate synthase activity|metal ion binding|regulation of auxin biosynthetic process|tryptophan biosynthetic process
LOC103942366	219.3308345003175	117.356272669907	321.3053963307279	2.7404332213602305	1.4544039796468786	4.524014699684364e-12	1.0196541966208063e-10	Up	11.883526769157733	9.985137504014643	9.045946012074538	2.848640539638706	4.371481393735255	4.223471453383402	103942366.0		protein_coding
LOC103942374	21.73647961922489	8.66007549710213	34.81288374134764	3.99244230667084	1.997271559926737	0.0010315563495311	0.0054673055502729	Up	0.4797781007411239	0.4122354496797521	0.3117692305892619	0.1633823490226911	0.0910843187963504	0.0481906838442131	103942374.0	LAX2	protein_coding	Auxin transporter-like protein 2	pxb04075	Plant hormone signal transduction	GO:0005886,GO:0015293,GO:0006865,GO:0009734	plasma membrane|symporter activity|amino acid transport|auxin-activated signaling pathway
LOC103942440	49.329537264282415	28.341491591247006	70.3175829373178	2.4716283693510475	1.3054618379026304	0.0020011489531479	0.0097296543890027	Up	1.4642259355239997	1.0956927721642489	0.8204650975566826	0.6511654567218967	0.4590506927274078	0.2679983387764523	103942440.0	At3g50280	protein_coding	Uncharacterized acetyltransferase At3g50280			GO:0016746	acyltransferase activity
LOC103942478	52.45083106891853	17.672016394546933	87.22964574329008	4.939074675786422	2.304240781547356	4.9024502394555344e-09	7.58984602861357e-08	Up	1.124179821553273	1.6824667221155456	1.2182482530294128	0.2179976745473024	0.3190212757728869	0.2893492279965116	103942478.0	NUDT2	protein_coding	Nudix hydrolase 2			GO:0005829,GO:0047631,GO:0046872,GO:0051287,GO:0000210,GO:0035529,GO:0006979	cytosol|ADP-ribose diphosphatase activity|metal ion binding|NAD binding|NAD+ diphosphatase activity|NADH pyrophosphatase activity|response to oxidative stress
LOC103942540	102.64109083419008	139.88782991293024	65.39435175544992	0.4664808831155607	-1.1001101357813798	0.0005802460275469	0.0033234159022642	Down	1.2912678263212949	1.3379077965754849	0.8361776772828364	2.420522636683628	3.472433789484496	1.6248491198112092	103942540.0	At3g55800	protein_coding	Sedoheptulose-1,7-bisphosphatase, chloroplastic	pxb00710	Carbon fixation in photosynthetic organisms	GO:0048046,GO:0009507,GO:0009941,GO:0009570,GO:0005737,GO:0005829,GO:0009579,GO:0042132,GO:0046872,GO:0050278,GO:0016051,GO:0030388,GO:0006002,GO:0006000,GO:0006094,GO:0019253,GO:0019252,GO:0005986	apoplast|chloroplast|chloroplast envelope|chloroplast stroma|cytoplasm|cytosol|thylakoid|fructose 1,6-bisphosphate 1-phosphatase activity|metal ion binding|sedoheptulose-bisphosphatase activity|carbohydrate biosynthetic process|fructose 1,6-bisphosphate metabolic process|fructose 6-phosphate metabolic process|fructose metabolic process|gluconeogenesis|reductive pentose-phosphate cycle|starch bios…
LOC103942622	6.5113633938688125	0.3137147274890746	12.70901206024854	36.23477551381888	5.179303051274223	0.0009092031279782	0.0049198293545989	Up	0.5323183157760563	0.100280981136851	0.2762794802545627	0.0225219526562501	0.0	0.0	103942622.0	RR4	protein_coding	Two-component response regulator ORR4	pxb04075	Plant hormone signal transduction	GO:0005634,GO:0009736,GO:0000160,GO:0009735	nucleus|cytokinin-activated signaling pathway|phosphorelay signal transduction system|response to cytokinin
LOC103942653	1280.8430190169092	734.2120896050628	1827.473948428755	2.49065867716139	1.3165273264738508	2.3065248614312263e-39	3.0640641557823945e-37	Up	15.933149296504688	16.01034235057951	16.160717318907896	5.744891517616841	6.542372988229038	7.280451633853165	103942653.0	At5g66900	protein_coding	Probable disease resistance protein At5g66900			GO:0005829,GO:0012505,GO:0043531,GO:0005524,GO:0043130,GO:0050832	cytosol|endomembrane system|ADP binding|ATP binding|ubiquitin binding|defense response to fungus
LOC103942706	2667.8455090426714	3758.7303618710903	1576.9606562142526	0.4194806358041803	-1.2533238808231688	2.0098823500122548e-49	3.811768322618636e-47	Down	31.115805702564987	32.77630631943143	32.66271506745221	81.56593111427846	82.07595620973031	69.33852859194083	103966919.0	RAS	protein_coding	Rosmarinate synthase			GO:0050266	rosmarinate synthase activity
LOC103942726	1579.8597746389169	2143.271566701244	1016.4479825765904	0.4741716817067526	-1.0765185895561868	1.7107406494965315e-34	1.819760911551163e-32	Down	30.45541269410795	33.26114735625318	31.38887795833469	70.78149519990309	64.22328852518818	67.9256284360705			protein_coding
LOC103942733	141.21989068117347	193.63134155562287	88.8084398067241	0.459111796021901	-1.1230825950007224	9.269122817587796e-06	8.21651302160527e-05	Down	1.4574539521356866	1.0498766038521412	1.135854361682293	2.312681821623616	2.2958923873194603	3.429756742212267	103942733.0		protein_coding
LOC103942749	246.43579461131844	128.0802933671053	364.79129585553136	2.854343987712881	1.513159209888188	1.2788782791590633e-13	3.3545244907477998e-12	Up	3.1416273910885986	3.1550843713518413	3.164677896590562	0.9393486186819752	0.9221306705320468	1.499775551925495	103942749.0	SBT2.2	protein_coding	Subtilisin-like protease SBT2.2			GO:0005576,GO:0004252,GO:0006508	extracellular region|serine-type endopeptidase activity|proteolysis
LOC103942768	144.08784181264878	225.6796451833816	62.49603844191597	0.276901780608525	-1.852553763945866	8.816354884710967e-15	2.5440346572729043e-13	Down	1.01347274788576	1.1455406117139952	1.244876847650708	4.819622443277939	4.087721469840096	3.5286522731916627	103936820.0		non_coding
LOC103942769	883.3980254445797	1301.9834291429795	464.81262174618047	0.3567975679434688	-1.486822313507662	2.2817487167488273e-30	1.9289140838040595e-28	Down	5.8031391960259775	7.363757796105395	6.51710197941108	20.232560978191323	19.977963645278965	15.607745180387298	103927667.0	TDT	protein_coding	Tonoplast dicarboxylate transporter			GO:0016020,GO:0005774,GO:0005773,GO:0015140,GO:0098656,GO:0015743,GO:0051453	membrane|vacuolar membrane|vacuole|malate transmembrane transporter activity|anion transmembrane transport|malate transport|regulation of intracellular pH
LOC103942770	63.43774132090265	29.29197429537227	97.583508346433	3.339575106686523	1.7396645606424463	8.145768254669405e-07	8.97283806001315e-06	Up	2.0614296496521507	2.9533259162560506	2.324734646064295	0.5922169327048208	0.6685660620069304	0.9694641571592444	103942770.0		protein_coding
LOC103942814	293.64010436128217	184.72105916827408	402.55914955429006	2.1806623668092424	1.1247664139781508	1.277936138576703e-10	2.459216626618866e-09	Up	3.48088161912324	4.6189909630076444	4.009425465114911	1.6863218314050494	1.8221244433130053	2.116708484922728	103942814.0	SBT3.5	protein_coding	Subtilisin-like protease SBT3.5			GO:0005615,GO:0009505,GO:0004252,GO:0006508	extracellular space|plant-type cell wall|serine-type endopeptidase activity|proteolysis
LOC103942868	16.721659505328766	7.8024738308852575	25.64084517977225	3.281302115596856	1.7142684315910144	0.0110047111709427	0.0407649458911291	Up	0.6812291796957479	0.7058348486589503	0.5983424172370244	0.3170447449638418	0.0764782976750785	0.2158024718433242	103942868.0	At5g03795	protein_coding	Probable glycosyltransferase At5g03795			GO:0000139,GO:0016757,GO:0071555,GO:0006486	Golgi membrane|glycosyltransferase activity|cell wall organization|protein glycosylation
LOC103942961	21.16644711296225	10.611615100361108	31.72127912556337	3.0030685215189714	1.5864373934857394	0.0097847130802781	0.0370065499823115	Up	0.3917254319170511	0.5619798904564058	0.4587510318356157	0.056095203001438	0.190567499683246	0.2326731196284472	103942961.0	GPAT5	protein_coding	Glycerol-3-phosphate acyltransferase 5	pxb00561,pxb00564	Glycerolipid metabolism|Glycerophospholipid metabolism	GO:0016020,GO:0090447,GO:0004366,GO:0016791,GO:0102420,GO:0016024,GO:0010143,GO:0010345	membrane|glycerol-3-phosphate 2-O-acyltransferase activity|glycerol-3-phosphate O-acyltransferase activity|phosphatase activity|sn-1-glycerol-3-phosphate C16:0-DCA-CoA acyl transferase activity|CDP-diacylglycerol biosynthetic process|cutin biosynthetic process|suberin biosynthetic process
LOC103943000	80.34675264368103	109.35192865889944	51.34157662846266	0.4692975649085277	-1.0914251203586154	0.0006576969897361	0.0037022907875656	Down	0.4309845181846969	0.5209767159714084	0.6053725500766239	1.3085498110076217	1.2779663319073171	0.7712261966985641	103943000.0	At5g45780	protein_coding	Probable LRR receptor-like serine/threonine-protein kinase At5g45780			GO:0005886,GO:0005524,GO:0015026,GO:0106310,GO:0004674,GO:0048653,GO:0007639,GO:0006468	plasma membrane|ATP binding|coreceptor activity|protein serine kinase activity|protein serine/threonine kinase activity|anther development|homeostasis of number of meristem cells|protein phosphorylation
LOC103943014	45.58963651149984	3.609539291806005	87.56973373119364	24.34373272551334	4.605478494315324	1.758681315589524e-14	4.960617053277808e-13	Up	1.2778751919259228	1.0948721413045523	0.806720041105077	0.0	0.0956405687763375	0.0379509706513215	103943014.0		protein_coding
LOC103943026	474.3040631009141	179.82993971063038	768.7781864911975	4.2734289913773145	2.09539415031344	1.2814794671278904e-06	1.362138960136272e-05	Up	27.749517827714985	25.118151792528145	24.49279139865666	5.197553796912943	9.805880741507588	3.3652365658736203	103943021.0	MLP328	protein_coding	MLP-like protein 328			GO:0005829,GO:0005739,GO:0005507,GO:0006952,GO:0080184,GO:0010043,GO:0010228	cytosol|mitochondrion|copper ion binding|defense response|response to phenylpropanoid|response to zinc ion|vegetative to reproductive phase transition of meristem
LOC103943062	106.6918764872824	142.47889749499652	70.9048554795683	0.498569835979631	-1.0041324940455152	0.0001419825890565	0.0009567396200871	Down	1.8435325739189048	1.6456419151921602	2.455825514046292	3.6167237559911687	4.332456141490272	4.146410895855624	103943062.0	PXG4	protein_coding	Probable peroxygenase 4	pxb00073	Cutin, suberine and wax biosynthesis	GO:0005811,GO:0102070,GO:0005509,GO:0004497,GO:1990137,GO:0009819,GO:0009737	lipid droplet|18-hydroxyoleate peroxygenase activity|calcium ion binding|monooxygenase activity|plant seed peroxidase activity|drought recovery|response to abscisic acid
LOC103943084	1415.4223363771082	727.018049128921	2103.8266236252944	2.8926993162219024	1.5324163690537802	6.403628668387512e-61	1.922889621079238e-58	Up	24.087457178732127	26.945026106980198	24.4561900955303	9.300502965595216	8.5877770712373	8.512221838678784	103943084.0	ADO3	protein_coding	Adagio protein 3	pxb04712	Circadian rhythm - plant	GO:0005829,GO:0005634,GO:0019005,GO:0009881,GO:0007623,GO:0009908,GO:2001007,GO:0009911,GO:0016567,GO:0006355,GO:0010468,GO:0009637	cytosol|nucleus|SCF ubiquitin ligase complex|photoreceptor activity|circadian rhythm|flower development|negative regulation of cellulose biosynthetic process|positive regulation of flower development|protein ubiquitination|regulation of DNA-templated transcription|regulation of gene expression|response to blue light
LOC103943095	7.126876801745683	1.003345313409085	13.25040829008227	13.39096359023769	3.743187873087986	0.0092959588422478	0.0355074341520444	Up	0.5417440954179502	0.0	0.3810078534418124	0.0219241953511613	0.0	0.0485001274476649	103943095.0	VIT1	protein_coding	Vacuolar iron transporter 1			GO:0005774,GO:0005384,GO:0046872,GO:0042803,GO:0030026,GO:0006880	vacuolar membrane|manganese ion transmembrane transporter activity|metal ion binding|protein homodimerization activity|cellular manganese ion homeostasis|intracellular sequestering of iron ion
LOC103943102	6.5444814165543495	0.9574880807205718	12.131474752388115	12.54281056782049	3.648788755461757	0.0081202828277512	0.0317832169824285	Up	0.0352707415522946	0.127906462959647	0.469852218663689	0.0164150385706131	0.0343171848542018	0.0	103943102.0	PUB21	protein_coding	U-box domain-containing protein 21			GO:0061630	ubiquitin protein ligase activity
LOC103943133	31.629319904316088	12.69614957313488	50.56249023549727	3.978588614209447	1.9922567321748987	0.0003804177841842	0.0022966080554304	Up	2.2235659254362607	2.25870593408478	2.032799614820715	0.2029117287651065	1.1029358301794203	0.3591007851592558	103943133.0		protein_coding
LOC103943178	37.68392378492651	0.6274294549781492	74.74041811487481	114.89289156320451	6.844145730807008	5.000694706588721e-10	8.838444286133239e-09	Up	1.2921421489015432	0.98292651338448	1.338444319176162	0.0304488230322906	0.0	0.0	103943178.0	GA2OX8	protein_coding	Gibberellin 2-beta-dioxygenase 8	pxb00904	Diterpenoid biosynthesis	GO:0005737,GO:0005634,GO:0052635,GO:0051213,GO:0046872,GO:0010336,GO:0009686,GO:0045487,GO:0009685	cytoplasm|nucleus|C-20 gibberellin 2-beta-dioxygenase activity|dioxygenase activity|metal ion binding|gibberellic acid homeostasis|gibberellin biosynthetic process|gibberellin catabolic process|gibberellin metabolic process
LOC103943189	496.98718659604987	321.16261630458314	672.8117568875165	2.094733522770289	1.0667667261060148	3.35058261915052e-14	9.27831365631624e-13	Up	8.954240114645232	9.13470973898084	9.347224822935464	5.008480173701614	3.718440802206048	4.517079071494856	103943189.0	At3g19850	protein_coding	BTB/POZ domain-containing protein At3g19850			GO:0016567	protein ubiquitination
LOC103943194	242.46197375653537	338.1583502153445	146.76559729772634	0.4339152974533659	-1.2045146463886662	2.8063849777134166e-10	5.133227141658925e-09	Down	6.490186256804937	4.4830724332608	4.66597297845386	12.317087657205004	12.769770804462649	11.396449344478302	103943194.0	CCB3	protein_coding	Protein COFACTOR ASSEMBLY OF COMPLEX C SUBUNIT B CCB3, chloroplastic			GO:0009507,GO:0009535,GO:0010190	chloroplast|chloroplast thylakoid membrane|cytochrome b6f complex assembly
LOC103943216	33.27979460263988	14.481075731788849	52.07851347349089	3.6084131809718407	1.85136454369582	0.0020189140064045	0.0097995005998692	Up	0.6246625183150006	0.3640640775686129	1.0153989696489238	0.2422654699163335	0.0379859094412641	0.2813649777758573	103943216.0	CYP86B1	protein_coding	Cytochrome P450 86B1	pxb00073	Cutin, suberine and wax biosynthesis	GO:0005783,GO:0005789,GO:0020037,GO:0005506,GO:0004497,GO:0016705,GO:0071555,GO:0010345,GO:0042761	endoplasmic reticulum|endoplasmic reticulum membrane|heme binding|iron ion binding|monooxygenase activity|oxidoreductase activity, acting on paired donors, with incorporation or reduction of molecular oxygen|cell wall organization|suberin biosynthetic process|very long-chain fatty acid biosynthetic process
LOC103943239	13.017884932477523	22.629952086669874	3.405817778285176	0.1498034394443557	-2.7388573468426936	0.0014915029628301	0.0075440040892178	Down	0.0794355488280745	0.0411523612437198	0.0125974402089123	0.3696938426875329	0.1288133021476298	0.3952830406417964	103943239.0	ASPG2	protein_coding	Protein ASPARTIC PROTEASE IN GUARD CELL 2			GO:0004190,GO:0003677,GO:0006508	aspartic-type endopeptidase activity|DNA binding|proteolysis
LOC103943247	350.06062226667336	568.1178703128672	132.00337422047963	0.2326190515433704	-2.1039588362465897	5.146217981174351e-31	4.468374269376897e-29	Down	3.0814131016477613	1.9406682332342184	2.8362131417347967	10.872860101530556	12.991792807834528	10.38825863041551	103943247.0	NIP1-1	protein_coding	Aquaporin NIP1-1			GO:0016020,GO:0015267	membrane|channel activity
LOC103943294	303.7519699002274	474.1596870697588	133.34425273069613	0.2816618988063908	-1.8279636753732025	4.283211195617679e-23	2.3340667133472738e-21	Down	0.8837389712963208	0.9315837038864636	1.2138161466994106	3.5550021521138984	3.1552638454215343	4.185317143344078	103943294.0	RKF1	protein_coding	Probable LRR receptor-like serine/threonine-protein kinase RFK1			GO:0005886,GO:0005524,GO:0106310,GO:0004674,GO:0006468	plasma membrane|ATP binding|protein serine kinase activity|protein serine/threonine kinase activity|protein phosphorylation
LOC103943304	520.1418254846442	290.87589575923363	749.4077552100545	2.577049253827461	1.3657201109552233	0.0025864048382332	0.0120879202775209	Up	10.661671041985072	9.42135582047616	12.093609112911745	4.4752213919333625	2.0351141514382025	6.1014901622016975	103943304.0	WAK5	protein_coding	Wall-associated receptor kinase 5			GO:0005886,GO:0005524,GO:0005509,GO:0030247,GO:0106310,GO:0004674,GO:0007166,GO:0006468	plasma membrane|ATP binding|calcium ion binding|polysaccharide binding|protein serine kinase activity|protein serine/threonine kinase activity|cell surface receptor signaling pathway|protein phosphorylation
LOC103943327	100.64386914935412	63.2337725654945	138.05396573321374	2.176643233108216	1.1221049592003736	0.000308101500383	0.0019085114884236	Up	4.36857294974484	6.134906164903656	4.225498861885482	2.9908975789290344	2.4238200641117404	1.4124866513367187	103943327.0	LSU3	protein_coding	Protein RESPONSE TO LOW SULFUR 3			GO:0098869	cellular oxidant detoxification
LOC103943353	354.92856039730765	215.6701918351846	494.18692895943065	2.2953845828365864	1.198735891882335	2.9211439983785434e-10	5.322870925490408e-09	Up	8.403991099549629	6.670303613019519	8.087106446229523	2.6566817467597468	3.0855797332884687	4.489406609853017	103943353.0	DMR6	protein_coding	Protein DOWNY MILDEW RESISTANCE 6			GO:0051213,GO:0033759,GO:0046872,GO:0034785,GO:0071456,GO:0042742,GO:0002229,GO:0009813,GO:0010150,GO:0009617,GO:0009620,GO:0002239,GO:0009751,GO:0046244	dioxygenase activity|flavone synthase activity|metal ion binding|salicylate 5-hydroxylase activity|cellular response to hypoxia|defense response to bacterium|defense response to oomycetes|flavonoid biosynthetic process|leaf senescence|response to bacterium|response to fungus|response to oomycetes|response to salicylic acid|salicylic acid catabolic process
LOC103943399	262.4251877993048	174.66673003816655	350.183645560443	2.006423678638483	1.0046262791959404	2.9603011052982663e-08	4.094846447333642e-07	Up	3.3208289082774844	3.6674135613232273	3.3017494698907903	1.3696798356281727	1.9057385705445111	1.9244401853032256	103943399.0	SBT5.6	protein_coding	Subtilisin-like protease SBT5.6			GO:0005576,GO:0004252,GO:0006508	extracellular region|serine-type endopeptidase activity|proteolysis
LOC103943402	1561.308904538565	2144.057725972797	978.560083104334	0.4565091183977954	-1.1312844177317565	2.1418192838016758e-27	1.5552197605579575e-25	Down	17.5756345264448	15.814345068083172	16.153103005811168	31.267888788092648	38.38439093461832	40.28156039653332	103943402.0	PPH1	protein_coding	Protein phosphatase 2C 57			GO:0009507,GO:0009570,GO:0005737,GO:0016020,GO:0005730,GO:0005634,GO:0009579,GO:0000287,GO:0030145,GO:0017018,GO:0016791,GO:0016311,GO:0009767,GO:0080005,GO:0006470	chloroplast|chloroplast stroma|cytoplasm|membrane|nucleolus|nucleus|thylakoid|magnesium ion binding|manganese ion binding|myosin phosphatase activity|phosphatase activity|dephosphorylation|photosynthetic electron transport chain|photosystem stoichiometry adjustment|protein dephosphorylation
LOC103943413	271.4284036490671	96.59801464960428	446.2587926485298	4.634388459208086	2.2123789774536204	4.833501423885755e-19	2.007713912771681e-17	Up	3.957910709182536	3.612213637254628	4.628354580392277	0.7316417191473272	0.5668391474741111	1.3709804093575892	103943414.0	CNGC1	protein_coding	Cyclic nucleotide-gated ion channel 1	pxb04626	Plant-pathogen interaction	GO:0005886,GO:0005516,GO:0030552,GO:0030553,GO:0005216	plasma membrane|calmodulin binding|cAMP binding|cGMP binding|ion channel activity
LOC103943417	914.0967656110372	519.3794386221117	1308.814092599962	2.518484251398137	1.332555709554429	4.084159116629562e-22	2.0837885815058474e-20	Up	24.567842729286102	26.347295114956623	26.53946920705161	13.008738863733043	8.727654348946366	9.33828654769625	103943417.0	PP2C51	protein_coding	Protein phosphatase 2C 51	pxb04016,pxb04075	MAPK signaling pathway - plant|Plant hormone signal transduction	GO:0005634,GO:0046872,GO:0017018,GO:0004722,GO:0009738,GO:0009788,GO:0035970,GO:0010030	nucleus|metal ion binding|myosin phosphatase activity|protein serine/threonine phosphatase activity|abscisic acid-activated signaling pathway|negative regulation of abscisic acid-activated signaling pathway|peptidyl-threonine dephosphorylation|positive regulation of seed germination
LOC103943418	33.811858585306986	10.031164719815475	57.59255245079847	5.724032107801841	2.517031764593681	5.658357459460632e-07	6.379095443248792e-06	Up	0.6504151837560973	0.7312617270098821	0.974413267507478	0.20609625891474	0.0942514231911178	0.1139801787904881	103943418.0	PME34	protein_coding	Probable pectinesterase/pectinesterase inhibitor 34			GO:0009505,GO:0005886,GO:0045330,GO:0030599,GO:0046910,GO:0042545,GO:0045490,GO:0010119	plant-type cell wall|plasma membrane|aspartyl esterase activity|pectinesterase activity|pectinesterase inhibitor activity|cell wall modification|pectin catabolic process|regulation of stomatal movement
LOC103943419	22.795218728138533	6.9655123667372685	38.62492508953977	5.494672499071509	2.458033494268964	0.0005695088607633	0.0032703649261404	Up	0.8553895808396834	0.5748881120299143	1.209883564266042	0.3658208595736636	0.0899744678530335	0.0238017432180137	103943419.0	BOB1	protein_coding	Protein BOBBER 1			GO:0005737,GO:0051082,GO:0032502,GO:0009880,GO:0048461,GO:0010286,GO:0010450,GO:0009965,GO:0009555,GO:0006457,GO:0009408,GO:0048833,GO:0048448	cytoplasm|unfolded protein binding|developmental process|embryonic pattern specification|flower structural organization|heat acclimation|inflorescence meristem growth|leaf morphogenesis|pollen development|protein folding|response to heat|specification of floral organ number|stamen morphogenesis
LOC103943446	671.1689118507672	305.04822919897595	1037.2895945025582	3.400313335635329	1.765667695462594	6.568169138789991e-36	7.5434506678844265e-34	Up	26.368201916428504	27.403231443197264	27.720308122237025	6.6554654934996	10.137992696638424	7.498354003541593	103943446.0	SWEET2A	protein_coding	Bidirectional sugar transporter SWEET2a			GO:0016020,GO:0005886,GO:0051119,GO:0008643	membrane|plasma membrane|sugar transmembrane transporter activity|carbohydrate transport
LOC103943607	7.416239912066485	0.0	14.832479824132962	82.29707443706032	6.362769240356082	1.966574881963581e-05	0.0001612356488121	Up	0.0674443865653416	0.1079970517268884	0.0933451508950116	0.0	0.0	0.0	103943607.0	RUK	protein_coding	Serine/threonine-protein kinase RUNKEL			GO:0005874,GO:0009524,GO:0009506,GO:0009574,GO:0005819,GO:0005524,GO:0008017,GO:0016740,GO:0007349,GO:0000911,GO:0010342,GO:0009556,GO:0000914,GO:0009555,GO:0006468,GO:0010245	microtubule|phragmoplast|plasmodesma|preprophase band|spindle|ATP binding|microtubule binding|transferase activity|cellularization|cytokinesis by cell plate formation|endosperm cellularization|microsporogenesis|phragmoplast assembly|pollen development|protein phosphorylation|radial microtubular system formation
LOC103943626	29.790640403186327	11.823325850408663	47.75795495596397	4.015764687380051	2.0056747338563934	0.0004386931232231	0.002603604308762	Up	1.224230436079646	1.409387831305311	2.1679743022571416	0.6014113018948981	0.4963053928234389	0.105033650541791	103943626.0	GRXS10	protein_coding	Monothiol glutaredoxin-S10			GO:0005737,GO:0005634,GO:0051537,GO:0046872,GO:0000122	cytoplasm|nucleus|2 iron, 2 sulfur cluster binding|metal ion binding|negative regulation of transcription by RNA polymerase II
LOC103943651	51.69830162242137	15.405640222054878	87.99096302278782	5.7248576401520745	2.5172398182051774	2.5316144413813757e-10	4.648334363165664e-09	Up	1.1297170789311728	1.0242066749358578	1.1848883029162958	0.1314428660157354	0.2498124515751514	0.2114723242515076	103943651.0	MIK2	protein_coding	MDIS1-interacting receptor like kinase 2			GO:0005886,GO:0009506,GO:0090406,GO:0005524,GO:0042277,GO:0001653,GO:0106310,GO:0004674,GO:1901653,GO:0002213,GO:0009755,GO:0009759,GO:0009695,GO:0010183,GO:0031349,GO:0006468,GO:0080027,GO:0002237	plasma membrane|plasmodesma|pollen tube|ATP binding|peptide binding|peptide receptor activity|protein serine kinase activity|protein serine/threonine kinase activity|cellular response to peptide|defense response to insect|hormone-mediated signaling pathway|indole glucosinolate biosynthetic process|jasmonic acid biosynthetic process|pollen tube guidance|positive regulation of defense response|prot…
LOC103943665	148.97239607303354	49.17022455040086	248.77456759566607	5.061433113652245	2.339545932987774	0.0001058180622924	0.0007383825102433	Up	12.122731493963142	11.68904695413342	12.57084057796761	3.270017395829332	0.7221421992700756	3.2603251141797185	103943665.0		protein_coding
LOC103943672	1683.256353793806	2418.892207381325	947.620500206288	0.3919238731796793	-1.3513546406792083	3.7735067806649604e-49	7.063563634170701e-47	Down	41.91540515595132	39.5360214009624	43.84195963698114	102.47147882724394	103.41358105137442	117.8097274642245	103943672.0	LEA41	protein_coding	Late embryogenis abundant protein 41			GO:0005739,GO:0009631,GO:0009737,GO:0009409,GO:0009414	mitochondrion|cold acclimation|response to abscisic acid|response to cold|response to water deprivation
LOC103943673	42.80823705226936	24.116334644952808	61.50013945958587	2.5495683171033225	1.3502529963017005	0.0019275165917584	0.009429373174171	Up	0.7682004442803441	1.044681058728007	1.0964389844657516	0.2532442250684465	0.5917169046413868	0.3130642316226235	103943673.0		protein_coding
LOC103943751	47.65299889634578	24.013273768377584	71.29272402431394	2.963684094528199	1.5673916758668704	6.958950440499016e-05	0.0005058135762689	Up	0.466686656671583	0.5802517839826955	0.5920832514361282	0.173757151281808	0.2497382918142937	0.1361349350580766	103943751.0		protein_coding
LOC103943766	19190.565768606197	11948.14973380086	26432.981803411505	2.212398959418523	1.1456115686083084	4.238950304344626e-88	2.1820753647025448e-85	Up	385.884385300803	387.216788060516	387.418234335675	166.94626031018845	181.30146766342585	182.8523941027756	103943766.0	TDT	protein_coding	Tonoplast dicarboxylate transporter			GO:0016020,GO:0005774,GO:0005773,GO:0015140,GO:0098656,GO:0015743,GO:0051453	membrane|vacuolar membrane|vacuole|malate transmembrane transporter activity|anion transmembrane transport|malate transport|regulation of intracellular pH
LOC103943852	13.483358857567062	26.294406608087225	0.6723111070469115	0.0255749141738124	-5.289126791298663	1.3136558024640504e-05	0.0001125371643911	Down	0.0	0.022321745409671	0.0204992018434767	0.5815319850701152	0.6707571918252773	0.4436033583310306	103943852.0	D14	protein_coding	Strigolactone esterase D14			GO:0005737,GO:0005634,GO:0016787,GO:0010223,GO:1901601	cytoplasm|nucleus|hydrolase activity|secondary shoot formation|strigolactone biosynthetic process
LOC103943909	489.1428692702797	319.62986019492865	658.6558783456306	2.059026268539174	1.0419622356279878	2.147817589159196e-12	4.989132767340219e-11	Up	7.497551918544918	8.482547796605491	7.559826310090866	4.603714817403952	3.3885768816034783	3.5607407854148496	103943909.0	HXK1	protein_coding	Hexokinase-1	pxb00010,pxb00051,pxb00052,pxb00500,pxb00520	Glycolysis / Gluconeogenesis|Fructose and mannose metabolism|Galactose metabolism|Starch and sucrose metabolism|Amino sugar and nucleotide sugar metabolism	GO:0009707,GO:0005524,GO:0008865,GO:0004340,GO:0005536,GO:0001678,GO:0006096,GO:0019318	chloroplast outer membrane|ATP binding|fructokinase activity|glucokinase activity|glucose binding|cellular glucose homeostasis|glycolytic process|hexose metabolic process
LOC103943924	18.81908017389448	7.859677474771974	29.77848287301697	3.7972838164795615	1.9249678328588344	0.0019561160732504	0.0095445088090031	Up	0.4892155156730407	0.2981680846040786	0.4791902857710218	0.0803581386092775	0.1399968838194428	0.1185107716712816	103943924.0		protein_coding
LOC103943930	13.826124414308806	3.6619812425854255	23.99026758603217	6.605247953682237	2.7236127196603563	0.0012661717662663	0.0065588380064976	Up	0.0711572671472093	0.3225575205577909	0.2369768707130148	0.0165583318268066	0.0259625646811614	0.0549448582530287	103943930.0	NAC075	protein_coding	NAC domain-containing protein 75			GO:0005634,GO:0003700,GO:0000976,GO:0071555,GO:0045893,GO:0006355,GO:0010321,GO:1905177	nucleus|DNA-binding transcription factor activity|transcription cis-regulatory region binding|cell wall organization|positive regulation of DNA-templated transcription|regulation of DNA-templated transcription|regulation of vegetative phase change|tracheary element differentiation
LOC103943978	298.0342915204323	198.34589086953795	397.7226921713265	2.0057438169982795	1.0041373499439756	4.811180075017812e-08	6.480929346847592e-07	Up	7.485235151653639	8.628610596484126	6.917268774770977	4.085520710908152	3.0313513287878333	4.498766807524428	103943978.0	TET2	protein_coding	Tetraspanin-2			GO:0005886,GO:0009506,GO:0009734	plasma membrane|plasmodesma|auxin-activated signaling pathway
LOC103943989	55.09206511214064	74.76771467123757	35.416415553043706	0.4743314865124001	-1.0760324560133077	0.0043670883754998	0.0189507837724724	Down	0.4262757083912606	0.2604735734713739	0.4576119003501279	1.0275540235144225	0.6487134109507054	0.7652113870487359	103943989.0		protein_coding
LOC103944015	8.052145100732709	15.431979094418516	0.6723111070469115	0.043628936026355	-4.5185708984627375	0.0007431335706923	0.0041149272843542	Down	0.0	0.016591891087398	0.0152371832096157	0.283202411660636	0.1246444898080441	0.3297331132646834	103944015.0	At4g22030	protein_coding	Probable F-box protein At4g22030
LOC103944055	6932.948118710943	4514.005041743091	9351.89119567879	2.0718406577546475	1.0509130517180467	4.806358794254801e-72	1.8723365535403128e-69	Up	143.35338465365157	140.18213330237168	141.51057371329946	67.36093211892468	70.30745235959633	70.02648474085902	103944055.0		protein_coding	Protein transport protein Sec61 subunit alpha OS=Pyrenomonas salina OX=3034 PE=2 SV=1	pxb03060,pxb04141,pxb04145	Protein export|Protein processing in endoplasmic reticulum|Phagosome	GO:0005789,GO:0015031	endoplasmic reticulum membrane|protein transport
LOC103944091	285.36675737431136	180.05255815020806	390.6809565984145	2.171889917997605	1.118950982155335	3.3665698748308557e-11	6.887729579967996e-10	Up	9.817266984763172	11.325067203486949	11.812452414981456	4.808039720745144	4.803693904798758	5.7588367097194135	103944091.0		protein_coding
LOC103944138	14.067583648472862	0.0	28.13516729694571	156.03478940061942	7.285723916939911	1.6536817240565688e-07	2.056543704028417e-06	Up	0.2318949904357762	0.939240890567392	0.5817217945359959	0.0	0.0	0.0	103944138.0	At5g45950	protein_coding	GDSL esterase/lipase At5g45950			GO:0005576,GO:0016788,GO:0016042	extracellular region|hydrolase activity, acting on ester bonds|lipid catabolic process
LOC103944140	169.01348732613516	110.36788261621678	227.6590920360535	2.0679058921312543	1.0481705318594043	4.671173917537481e-05	0.0003526870888445	Up	6.4796787474514925	5.490458777857219	6.505182343089657	2.248958577818132	2.4042578610428857	4.409736138714633	103944140.0	PTI5	protein_coding	Pathogenesis-related genes transcriptional activator PTI5	pxb04626	Plant-pathogen interaction	GO:0005634,GO:0003677,GO:0003700,GO:0006952,GO:0009873	nucleus|DNA binding|DNA-binding transcription factor activity|defense response|ethylene-activated signaling pathway
LOC103944153	22.292867440978554	35.326802843044355	9.258932038912748	0.2639714522987549	-1.9215461799020588	0.0024346591432466	0.0114867298072619	Down	0.1531802806836849	0.0476139235325444	0.2186315207749428	0.4562576422299591	0.3725974970250205	0.7885321389041288	103944153.0	MLO6	protein_coding	MLO-like protein 6			GO:0005886,GO:0005516,GO:0050832	plasma membrane|calmodulin binding|defense response to fungus
LOC103944162	180.6860287456486	283.8756241226535	77.49643336864392	0.2732104342004045	-1.8719155121315283	9.501586206695713e-19	3.836165624375593e-17	Down	1.2023286712018553	1.0818409123737174	1.3397330575713997	4.373442018709871	5.0794959065391385	3.9904532692420327	103944162.0		protein_coding	Triose phosphate/phosphate translocator, chloroplastic OS=Pisum sativum OX=3888 PE=1 SV=1			GO:0031969,GO:0015605,GO:0015120	chloroplast membrane|organophosphate ester transmembrane transporter activity|phosphoglycerate transmembrane transporter activity
LOC103944167	18.31563890308217	9.44300777943493	27.1882700267294	2.878376728771628	1.5252554277840629	0.0109149820750211	0.040510646102309	Up	0.7366535928738778	0.7045487675752812	0.8357383144981609	0.3164670669844258	0.2205347409785991	0.2625300410555373	103944167.0		protein_coding
LOC103944168	766.2521973736922	52.98401783958635	1479.5203769077968	27.7543121066738	4.794640031093005	5.0885780057145945e-176	1.04777455836239e-172	Up	34.59951774622291	32.01949983099153	35.68239936127047	1.742004093207922	1.0697857115263956	0.8911486002458701	103944168.0	E6	protein_coding	Protein E6			GO:0005576,GO:0090378	extracellular region|seed trichome elongation
LOC103944222	222.8667766311969	135.96621405406222	309.7673392083313	2.275748766467117	1.1863412986910864	1.0018490274104748e-10	1.947424269262425e-09	Up	3.830168861799831	4.365363982390698	3.8958324694081337	1.8686192730983104	1.9275615112537785	1.5773368381251134	103944222.0	SDE5	protein_coding	Putative nuclear RNA export factor SDE5			GO:0005829,GO:0006952,GO:0010267	cytosol|defense response|ta-siRNA processing
LOC103944223	454.53244786149264	222.19497354275111	686.8699221802339	3.088220078686269	1.6267755683817835	2.913200662013146e-32	2.7807561418494357e-30	Up	16.84095500847414	18.30172423005513	17.052059893104218	6.222373499290353	5.70370855558062	5.161864031532786	103944223.0	TSJT1	protein_coding	Stem-specific protein TSJT1
LOC103944252	19.16447776272385	30.59269043801709	7.736265087430621	0.2532361106720325	-1.9814449516816288	0.0012568825013282	0.0065165740765808	Down	0.1417188842796642	0.1284829891932063	0.1348485808325554	0.4781818061394314	0.4308983288196631	0.7112935626194564	103944252.0	At1g28580	protein_coding	GDSL esterase/lipase At1g28580			GO:0005576,GO:0000325,GO:0016788,GO:0016042	extracellular region|plant-type vacuole|hydrolase activity, acting on ester bonds|lipid catabolic process
LOC103944270	62.386788977962645	83.15881083179512	41.6147671241302	0.4996943315300292	-1.000882242472758	0.0035387670516328	0.0158625466952913	Down	0.6670201593907477	0.5923822332025218	0.4144875725540991	1.2797394741146966	0.9403689743818407	1.1632351200609663	103927236.0	PPO	protein_coding	Polyphenol oxidase latent form, chloroplastic	pxb00350,pxb00950	Tyrosine metabolism|Isoquinoline alkaloid biosynthesis	GO:0009543,GO:0004097,GO:0046872,GO:0046148	chloroplast thylakoid lumen|catechol oxidase activity|metal ion binding|pigment biosynthetic process
LOC103944272	349.28935533160734	557.2503561077655	141.3283545554495	0.2535084940934975	-1.9798940076932048	1.791668457097334e-34	1.898839213703855e-32	Down	2.5024934880458547	2.2898181741219066	1.994621983036891	8.152640892920454	9.106925464439351	9.837304054641788	103944272.0	PUN1	protein_coding	Acyltransferase Pun1			GO:0016755,GO:0009821	aminoacyltransferase activity|alkaloid biosynthetic process
LOC103944285	2023.463383982538	1287.1936304865465	2759.733137478528	2.144682786429173	1.1007642788259284	6.288665736733293e-41	8.930215132650772e-39	Up	24.941755477160356	25.18659028842866	24.719295535327955	10.830640258758631	11.901584316313498	12.612621535456126	103944285.0	SBEI	protein_coding	1,4-alpha-glucan-branching enzyme 1, chloroplastic/amyloplastic	pxb00500	Starch and sucrose metabolism	GO:0009501,GO:0009507,GO:0003844,GO:0102752,GO:0043169,GO:0004553,GO:0009793,GO:0019252	amyloplast|chloroplast|1,4-alpha-glucan branching enzyme activity|1,4-alpha-glucan branching enzyme activity (using a glucosylated glycogenin as primer for glycogen synthesis)|cation binding|hydrolase activity, hydrolyzing O-glycosyl compounds|embryo development ending in seed dormancy|starch biosynthetic process
LOC103944314	604.8067852699435	828.0580197823114	381.5555507575757	0.4606556071367846	-1.118239521146459	1.1155385988864132e-16	3.837426156336351e-15	Down	10.281955567668922	8.951942295452039	9.254664913072665	20.833985042018927	23.89156737287576	17.894364745135146	103944314.0	PRXIIE-1	protein_coding	Peroxiredoxin-2E-1, chloroplastic			GO:0009570,GO:0005737,GO:0008379,GO:0045454,GO:0034599,GO:0042744	chloroplast stroma|cytoplasm|thioredoxin peroxidase activity|cell redox homeostasis|cellular response to oxidative stress|hydrogen peroxide catabolic process
LOC103944347	2129.7359627377296	2877.6810324064563	1381.790893069004	0.4801275498954737	-1.0585103741434436	1.335131992610307e-42	2.114717030273479e-40	Down	63.71009737235536	60.24466533104054	60.8368097131107	131.6594087037978	134.05714761055083	123.8712399800512	103944347.0		protein_coding
LOC103944373	47.99489973985536	67.09393320744762	28.895866272263127	0.4307477879622096	-1.2150847071525066	0.0053157898316191	0.0223542339133604	Down	0.2748146871488184	0.1616096778215843	0.1978859236272556	0.3249326749452897	0.7804750680664058	0.3899913055888908	103944373.0	At3g03770	protein_coding	Probable inactive leucine-rich repeat receptor-like protein kinase At3g03770			GO:0005886,GO:0005524,GO:0004672,GO:0046777	plasma membrane|ATP binding|protein kinase activity|protein autophosphorylation
LOC103944407	40.93190938838253	22.864885991015896	58.99893278574911	2.584627652398126	1.3699564574334953	0.0014218675957633	0.0072547879022456	Up	0.920876264796312	0.6644888742605181	1.2830564386358787	0.3214325544371103	0.4319903843571379	0.3724624252525993	103944407.0	APK3	protein_coding	Adenylyl-sulfate kinase 3	pxb00920,pxb00230	Sulfur metabolism|Purine metabolism	GO:0005829,GO:0004020,GO:0005524,GO:0019344,GO:0070814,GO:0016310,GO:0000103	cytosol|adenylylsulfate kinase activity|ATP binding|cysteine biosynthetic process|hydrogen sulfide biosynthetic process|phosphorylation|sulfate assimilation
LOC103944446	511.7882678936419	236.529317720769	787.0472180665142	3.3232811939427216	1.732608369449854	1.3139329523812483e-23	7.412278907689674e-22	Up	7.375603170176044	6.513283900440617	6.882103022017867	2.1526556910323014	2.701935313837161	1.4709029239564455	103944446.0		protein_coding
LOC103944457	7.153162206749691	1.0115172625357591	13.29480715096362	13.398356255799229	3.7439841129534703	0.0025754409702912	0.0120464444021718	Up	0.2058192898562828	0.2416871676301988	0.0913927008872013	0.0	0.0133503262774451	0.0282534408273678	103944457.0		protein_coding
LOC103944464	310.7361117301113	439.82460260419	181.64762085603263	0.413282945941504	-1.2747982625401362	8.294013859765177e-15	2.398109704467912e-13	Down	2.8083244502507565	3.0354901336467144	3.4639388521519607	7.954932491422262	6.847867737636203	7.99570595109481	103944464.0	PVA42	protein_coding	Vesicle-associated protein 4-2			GO:0005789,GO:0005886,GO:0090158,GO:0061817	endoplasmic reticulum membrane|plasma membrane|endoplasmic reticulum membrane organization|endoplasmic reticulum-plasma membrane tethering
LOC103944475	78.36724671644498	113.38412708962105	43.350366343268966	0.3820229069629977	-1.3882689467543767	4.516861534634532e-05	0.0003422012285385	Down	1.0903047665105643	1.0245989738597665	1.1339553875056512	3.209783025936661	3.675892372124741	1.7229390897168628	103944475.0	petC	protein_coding	Cytochrome b6-f complex iron-sulfur subunit, chloroplastic	pxb00195	Photosynthesis	GO:0009535,GO:0051537,GO:0045158,GO:0046872,GO:0009496	chloroplast thylakoid membrane|2 iron, 2 sulfur cluster binding|electron transporter, transferring electrons within cytochrome b6/f complex of photosystem II activity|metal ion binding|plastoquinol--plastocyanin reductase activity
LOC103944494	444.3684567188933	659.3009641744993	229.43594926328765	0.3482620151812953	-1.5217549676360027	6.735147062244149e-23	3.608811977013236e-21	Down	6.344875239680787	4.62522029361047	6.037285898625628	15.103032570730374	18.568819130134145	15.82739984069686	108865294.0	XTH6	protein_coding	xyloglucan endotransglucosylase/hydrolase protein 9-like			GO:0048046,GO:0004553,GO:0016762,GO:0042546,GO:0071555,GO:0009835,GO:0010411	apoplast|hydrolase activity, hydrolyzing O-glycosyl compounds|xyloglucan:xyloglucosyl transferase activity|cell wall biogenesis|cell wall organization|fruit ripening|xyloglucan metabolic process
LOC103944527	52.19557738766724	12.072130374176108	92.31902440115836	7.65251380363336	2.9359337420933884	2.310514155788326e-12	5.3498145838481985e-11	Up	1.0986349550624177	0.7745250500691209	1.2178078736992752	0.1159662667236397	0.1652989142833108	0.1282687602815147	103944527.0	RABH1B	protein_coding	Ras-related protein RABH1b			GO:0005829,GO:0012505,GO:0005768,GO:0005794,GO:0000139,GO:0016020,GO:0000325,GO:0005886,GO:0009506,GO:0005802,GO:0005525,GO:0003924,GO:0006887,GO:0006891,GO:0006886,GO:0052324,GO:0001558,GO:0042147,GO:0006890	cytosol|endomembrane system|endosome|Golgi apparatus|Golgi membrane|membrane|plant-type vacuole|plasma membrane|plasmodesma|trans-Golgi network|GTP binding|GTPase activity|exocytosis|intra-Golgi vesicle-mediated transport|intracellular protein transport|plant-type cell wall cellulose biosynthetic process|regulation of cell growth|retrograde transport, endosome to Golgi|retrograde vesicle-mediated…
LOC103944529	623.7893886816404	168.26504982759025	1079.3137275356896	6.41238608227571	2.6808612910907264	9.15079953469634e-100	5.383471391565132e-97	Up	15.516304623685455	14.409211222959785	13.952597241945863	2.3814937958245497	2.2618456537404463	2.2800879915696224	103944529.0	DTX40	protein_coding	Protein DETOXIFICATION 40			GO:0016020,GO:0000325,GO:0005774,GO:0005773,GO:0015297,GO:0022857,GO:0042910,GO:1990961	membrane|plant-type vacuole|vacuolar membrane|vacuole|antiporter activity|transmembrane transporter activity|xenobiotic transmembrane transporter activity|xenobiotic detoxification by transmembrane export across the plasma membrane
LOC103944576	476.26411731865386	276.36996032873043	676.158274308577	2.449846681311324	1.2926914639082077	6.146078415999788e-17	2.15015779730614e-15	Up	13.233958715864484	11.810303823039645	13.566699997570524	4.189984704807904	5.5076189793393935	6.285398539116483	103944576.0	At4g31240	protein_coding	Probable nucleoredoxin 3			GO:0004791	thioredoxin-disulfide reductase activity
LOC103944683	102.43554716823604	59.65991066771017	145.21118366876183	2.432349956130337	1.28235081252	3.869123760686987e-06	3.703028906020044e-05	Up	1.78113608680165	1.7161694258432527	1.370944352896172	0.8025430816213981	0.5187909264969242	0.7008018415530632	103944683.0	At5g18500	protein_coding	Probable receptor-like protein kinase At5g18500			GO:0005886,GO:0005524,GO:0106310,GO:0004674,GO:0006468	plasma membrane|ATP binding|protein serine kinase activity|protein serine/threonine kinase activity|protein phosphorylation
LOC103944693	11465.09376728203	4764.78690569111	18165.40062887294	3.812714191729893	1.9308183879671967	5.098151215741144e-91	2.7729133037013205e-88	Up	375.5753846520102	387.644205397072	377.3397940055248	105.98917877377497	82.74125016036194	113.84309452140228	103944693.0		protein_coding
LOC103944713	404.1024524133143	545.7244134838005	262.48049134282826	0.4809767086741862	-1.0559610617939792	1.3255215497917943e-10	2.5439953206290317e-09	Down	3.967831673046352	3.2097001383398323	3.047976915788748	7.521501238287447	5.989639556776033	7.993713387128885	103944713.0		protein_coding
LOC103944746	185.12005315257468	285.43463015749063	84.80547614765885	0.297144949712007	-1.7507612338356904	0.007580655542749	0.0299969193316164	Down	0.3796073287991569	0.77233463118921	0.5779273222184004	1.066442144567479	1.1348949592275197	3.6879565049868144	103944746.0	PUB43	protein_coding	U-box domain-containing protein 43			GO:0005739,GO:0005886,GO:0004842	mitochondrion|plasma membrane|ubiquitin-protein transferase activity
LOC103944760	15.11621503390684	6.4477285064252605	23.784701561388413	3.6743871840374327	1.877503656677731	0.0065994753365478	0.0267571132948894	Up	0.4593703259686612	0.2996801305495044	0.4371007918127613	0.1583640084734474	0.0993224645130889	0.0700657376114689	103944760.0	IRX10	protein_coding	Probable beta-1,4-xylosyltransferase IRX10			GO:0000139,GO:0047517,GO:0080116,GO:0071555,GO:0010417,GO:0009834,GO:0006486	Golgi membrane|1,4-beta-D-xylan synthase activity|glucuronoxylan glucuronosyltransferase activity|cell wall organization|glucuronoxylan biosynthetic process|plant-type secondary cell wall biogenesis|protein glycosylation
LOC103944819	660.13092335804	1028.138045160162	292.1238015559185	0.2840853374915522	-1.815603723318072	1.2945547178287364e-32	1.2607475963124656e-30	Down	1.8435619038461013	1.4502994305035946	1.618834900823542	6.964593614013594	5.801910979776379	4.727513560404363	103944819.0	ABCG36	protein_coding	ABC transporter G family member 36			GO:0009507,GO:0009941,GO:0005783,GO:0005789,GO:0005739,GO:0000325,GO:0005886,GO:0005802,GO:0140359,GO:0005524,GO:0010329,GO:0015086,GO:0015562,GO:0003729,GO:0009926,GO:0009734,GO:0015691,GO:1990748,GO:0071366,GO:0048825,GO:0009804,GO:0052544,GO:0042742,GO:0050832,GO:0002229,GO:0140352,GO:0042344,GO:0031348,GO:0140426,GO:0009626,GO:0010928,GO:2000071,GO:2000023,GO:0009733,GO:0009617,GO:0010200,GO:…	chloroplast|chloroplast envelope|endoplasmic reticulum|endoplasmic reticulum membrane|mitochondrion|plant-type vacuole|plasma membrane|trans-Golgi network|ABC-type transporter activity|ATP binding|auxin efflux transmembrane transporter activity|cadmium ion transmembrane transporter activity|efflux transmembrane transporter activity|mRNA binding|auxin polar transport|auxin-activated signaling path…
LOC103944820	730.5093146610558	259.4803275642537	1201.538301757857	4.626641341277371	2.209965265054957	1.0712157087514004e-54	2.510563840339563e-52	Up	6.942665857596087	6.900675658313384	6.633530545321916	1.851723697066438	1.2118548112001537	1.4070018108942368	103944820.0	ABCG36	protein_coding	ABC transporter G family member 36	pxb02010	ABC transporters	GO:0009507,GO:0009941,GO:0005783,GO:0005789,GO:0005739,GO:0000325,GO:0005886,GO:0005802,GO:0140359,GO:0005524,GO:0010329,GO:0015086,GO:0015562,GO:0003729,GO:0009926,GO:0009734,GO:0015691,GO:1990748,GO:0071366,GO:0048825,GO:0009804,GO:0052544,GO:0042742,GO:0050832,GO:0002229,GO:0140352,GO:0042344,GO:0031348,GO:0140426,GO:0009626,GO:0010928,GO:2000071,GO:2000023,GO:0009733,GO:0009617,GO:0010200,GO:…	chloroplast|chloroplast envelope|endoplasmic reticulum|endoplasmic reticulum membrane|mitochondrion|plant-type vacuole|plasma membrane|trans-Golgi network|ABC-type transporter activity|ATP binding|auxin efflux transmembrane transporter activity|cadmium ion transmembrane transporter activity|efflux transmembrane transporter activity|mRNA binding|auxin polar transport|auxin-activated signaling path…
LOC103944822	2.8122009338754226	5.624401867750849	0.0	0.033081248247034	-4.917842517362574	0.012580305930906	0.0455307569454148	Down	0.0	0.0	0.0	0.0172093146304814	0.1618996220944202	0.1332449737943912	103944822.0	ACO3	protein_coding	1-aminocyclopropane-1-carboxylate oxidase 3			GO:0009815,GO:0016706,GO:0031418,GO:0046872,GO:0009805,GO:0009693,GO:0002238	1-aminocyclopropane-1-carboxylate oxidase activity|2-oxoglutarate-dependent dioxygenase activity|L-ascorbic acid binding|metal ion binding|coumarin biosynthetic process|ethylene biosynthetic process|response to molecule of fungal origin
LOC103944843	83.25945459714305	35.24984504488492	131.26906414940112	3.7363120660089257	1.9016149575318908	1.737344603499446e-09	2.8618533077187733e-08	Up	2.478799070007712	2.134247797463001	2.159309960682472	0.5361968182837328	0.458578625018713	0.8446900369184684	103944843.0	IAA27	protein_coding	Auxin-responsive protein IAA27	pxb04075	Plant hormone signal transduction	GO:0005634,GO:0003700,GO:0042802,GO:0000976,GO:0009734,GO:0009733	nucleus|DNA-binding transcription factor activity|identical protein binding|transcription cis-regulatory region binding|auxin-activated signaling pathway|response to auxin
LOC103944852	18.59807507766721	6.396873786681602	30.799276368652816	4.7815590371204655	2.2574810885829693	0.0036351717618732	0.0162441631343236	Up	0.2855041346076153	0.449640937214486	0.3042629560462245	0.0531495644876638	0.1666712589431972	0.0	103944852.0	At1g79820	protein_coding	Probable plastidic glucose transporter 3			GO:0031969,GO:0005768,GO:0005794,GO:0016020,GO:0005802,GO:0015149,GO:0015749	chloroplast membrane|endosome|Golgi apparatus|membrane|trans-Golgi network|hexose transmembrane transporter activity|monosaccharide transmembrane transport
LOC103944855	840.1606448598436	1162.1002083921796	518.2210813275078	0.4460157329433502	-1.1648334936229063	1.6446854409461168e-22	8.604600218902671e-21	Down	19.89104706943971	16.013138309077714	18.892720180151496	41.15841452576512	45.70299310348806	37.568993391449965	103944855.0	CURT1C	protein_coding	Protein CURVATURE THYLAKOID 1C, chloroplastic			GO:0009507,GO:0009535,GO:0005634	chloroplast|chloroplast thylakoid membrane|nucleus
LOC103944864	71.0701945478406	28.59734622239712	113.54304287328404	3.980393125367657	1.9929109262487064	3.6842796537502164e-09	5.800476765628482e-08	Up	1.1420165384304617	1.4080860928558905	1.2822510290519462	0.2125982579506554	0.3777881869379137	0.3880010195813192	103944864.0	At2g25737	protein_coding	Sulfite exporter TauE/SafE family protein 3			GO:0031464,GO:0016020,GO:0016567	Cul4A-RING E3 ubiquitin ligase complex|membrane|protein ubiquitination
LOC103944866	145.39220475671883	86.81009591703067	203.9743135964069	2.347322412284285	1.2310160142759878	1.5447730910635856e-07	1.932776644795572e-06	Up	2.190680059090738	3.02176675560749	2.890137103288265	1.200936090051304	1.294564247406678	0.9962546941472468	103944866.0	At2g25737	protein_coding	Sulfite exporter TauE/SafE family protein 3			GO:0031464,GO:0016020,GO:0016567	Cul4A-RING E3 ubiquitin ligase complex|membrane|protein ubiquitination
LOC103944908	1133.6412046270398	1863.91106885624	403.3713403978402	0.2163979881644098	-2.2082410082860395	9.208055116802563e-68	3.277044504346512e-65	Down	5.313146266168992	5.215314830455308	5.346997520928637	29.4002398468592	20.95009320871765	23.82731914731864	103944908.0	MDL2	protein_coding	(R)-mandelonitrile lyase 2	pxb00460	Cyanoamino acid metabolism	GO:0050660,GO:0046593,GO:0016614,GO:0050898	flavin adenine dinucleotide binding|mandelonitrile lyase activity|oxidoreductase activity, acting on CH-OH group of donors|nitrile metabolic process
LOC103944912	33.92123978803374	16.47389573918559	51.368583836881854	3.108290334103177	1.6361212669399547	0.0003898234649094	0.0023484725230813	Up	1.1452837779513918	1.1866508748831233	1.3679994371063502	0.4763123680897126	0.4741789935567311	0.25087754144762	103944912.0		protein_coding	Triosephosphate isomerase, cytosolic OS=Coptis japonica OX=3442 PE=2 SV=1	pxb00010,pxb00051,pxb00562,pxb00710	Glycolysis / Gluconeogenesis|Fructose and mannose metabolism|Inositol phosphate metabolism|Carbon fixation in photosynthetic organisms	GO:0005737,GO:0004807,GO:0006094,GO:0006096	cytoplasm|triose-phosphate isomerase activity|gluconeogenesis|glycolytic process
LOC103944918	562.018742058183	216.83440719211652	907.2030769242488	4.18892392311461	2.0665796830246954	2.8649104214636383e-48	5.2603039948746695e-46	Up	34.08819482386493	34.945473374539475	38.50302927245903	6.980459259211744	9.559787209384812	9.496409794125872	103944918.0	OEP16	protein_coding	Outer envelope pore protein 16, chloroplastic			GO:0009707,GO:0034426,GO:0046930,GO:0015288,GO:0042803,GO:0006811,GO:0045037	chloroplast outer membrane|etioplast membrane|pore complex|porin activity|protein homodimerization activity|ion transport|protein import into chloroplast stroma
LOC103944922	53.651597492700425	74.75430944110788	32.54888554429297	0.4342188186147594	-1.2035058426011298	0.001083215605951	0.0057085660462067	Down	1.689282884873059	1.8503160506342928	1.1022097159629398	3.728805603724537	4.03859080705239	3.0311728775361657	103944922.0	pKIWI504	protein_coding	Metallothionein-like protein type 2			GO:0046872	metal ion binding
LOC103944925	12972.48532124016	17602.252398042616	8342.718244437701	0.4739519783504962	-1.077187204762334	1.8670845168458481e-72	7.475339634321563e-70	Down	366.3790267722644	353.1888992712671	357.1771818451016	797.0830062488382	745.6209143888623	756.4326226591521	103954313.0	pKIWI504	protein_coding	Metallothionein-like protein type 2			GO:0046872	metal ion binding
LOC103944938	37.472523774002745	22.26696987047291	52.67807767753256	2.367118054069071	1.2431316586593013	0.0030036889185543	0.0137527542019003	Up	0.9762031048989936	0.9930728515871584	0.7937687712539558	0.3469397829505068	0.3971937395383108	0.4385663137461105	103944938.0	DOF3.6	protein_coding	Dof zinc finger protein DOF3.6			GO:0005634,GO:0003677,GO:0003700,GO:0046872	nucleus|DNA binding|DNA-binding transcription factor activity|metal ion binding
LOC103944997	73.40566589195792	37.98861323429224	108.8227185496235	2.8761689816293194	1.5241484399625014	9.832410196311276e-06	8.662702420739022e-05	Up	1.5283988005994344	1.47048926803948	2.018218470839169	0.3919509209717824	0.5462735548219892	0.8349500398700044	103944997.0	CYP98A2	protein_coding	Cytochrome P450 98A2	pxb00940,pxb00945,pxb00941	Phenylpropanoid biosynthesis|Stilbenoid, diarylheptanoid and gingerol biosynthesis|Flavonoid biosynthesis	GO:0016020,GO:0020037,GO:0005506,GO:0016709	membrane|heme binding|iron ion binding|oxidoreductase activity, acting on paired donors, with incorporation or reduction of molecular oxygen, NAD(P)H as one donor, and incorporation of one atom of oxygen
LOC103945015	260.63318471575536	139.70319613465824	381.56317329685226	2.7356015850348565	1.4518581303886853	4.371139712191599e-11	8.86747674055927e-10	Up	3.0194115989956005	3.293610534549668	3.673441135756756	1.2362790555273473	0.8184433207905889	1.6409183769869762	103945015.0	EIX1	protein_coding	Receptor-like protein EIX1			GO:0005886,GO:0050832	plasma membrane|defense response to fungus
LOC103945020	1962.6425104302052	2629.85994579988	1295.4250750605324	0.4924200145266595	-1.0220386931959085	1.341661210949864e-17	4.958470221545093e-16	Down	22.230338755420533	24.988766987039075	22.257765628008208	57.70124270531296	45.147923815508896	39.833065094695385	103945020.0	PKS1	protein_coding	Polyketide synthase 1	pxb00941,pxb00960,pxb04712	Flavonoid biosynthesis|Tropane, piperidine and pyridine alkaloid biosynthesis|Circadian rhythm - plant	GO:0102128,GO:0016210,GO:0042803,GO:0009813	chalcone synthase activity|naringenin-chalcone synthase activity|protein homodimerization activity|flavonoid biosynthetic process
LOC103945045	105.18346012991648	140.29377542447943	70.07314483535357	0.4987161570919194	-1.0037091516020094	0.0001852348330211	0.0012130314701271	Down	2.321990485526064	2.253590061669972	1.5102392742761437	3.830175666476392	4.51842933913658	3.9944207528692224	103945214.0	PUP10	protein_coding	Probable purine permease 10			GO:0016020,GO:0005345,GO:0015211,GO:0006863,GO:0009624	membrane|purine nucleobase transmembrane transporter activity|purine nucleoside transmembrane transporter activity|purine nucleobase transport|response to nematode
LOC103945066	18.21066732622324	6.534445484747143	29.886889167699323	4.577462564729519	2.194548087464465	0.0008588717844172	0.0046758634427566	Up	0.3020835276478882	0.1415928127777381	0.1916260029059751	0.0334738041439953	0.0629821274971234	0.0444299206736255	103951233.0	PHYE	protein_coding	Phytochrome E			GO:0000155,GO:0009881,GO:0042803,GO:0009584,GO:0017006,GO:0009585,GO:0006355	phosphorelay sensor kinase activity|photoreceptor activity|protein homodimerization activity|detection of visible light|protein-tetrapyrrole linkage|red, far-red light phototransduction|regulation of DNA-templated transcription
LOC103945068	19.44716147308909	8.868020275236205	30.02630267094195	3.3962327283821665	1.7639353236078668	0.0092133894483123	0.0352574508995751	Up	0.2606150707949302	0.4725496322487849	0.7129450057368334	0.1819357738554632	0.0475442347891251	0.2012367632642011	103945068.0		protein_coding	Tetrahydroberberine oxidase OS=Berberis wilsoniae OX=258211 PE=1 SV=1			GO:0071949,GO:0050328	FAD binding|tetrahydroberberine oxidase activity
LOC103945082	154.1420020849176	97.71249712853658	210.57150704129853	2.1535672468346085	1.1067283735728424	3.479061111688236e-07	4.080182858691487e-06	Up	3.4670388504596006	3.0168819226956267	2.8562444903567723	1.4109948047931269	1.6501454844786438	1.3288982001808631	103945082.0	PMR5	protein_coding	Protein PMR5			GO:0005783,GO:0005794,GO:0016020,GO:0016413,GO:0006952,GO:0009620	endoplasmic reticulum|Golgi apparatus|membrane|O-acetyltransferase activity|defense response|response to fungus
LOC103945089	21.447473702888512	8.603337242507173	34.29161016326983	4.008316854643903	2.0029965570748565	0.0007142302167764	0.003977035823646	Up	1.4032547377315612	1.1095855003440906	1.2298145320727432	0.1718621487929963	0.3233646143308688	0.4562267022191082	103945089.0	POPTRDRAFT_823125	protein_coding	CASP-like protein 1B1			GO:0005886,GO:0051539	plasma membrane|4 iron, 4 sulfur cluster binding
LOC103945091	13719.740516774677	6113.003522131518	21326.47751141782	3.4882890744516044	1.8025196011804905	3.4550475479575616e-126	3.212859860160408e-123	Up	265.19467130474067	263.298404661264	264.7685724947801	85.2918195328953	75.1226096444704	69.66996715785865	103945091.0		protein_coding	Asparagine synthetase [glutamine-hydrolyzing] OS=Asparagus officinalis OX=4686 PE=2 SV=2	pxb00250	Alanine, aspartate and glutamate metabolism	GO:0004066,GO:0005524,GO:0006541,GO:0070981	asparagine synthase (glutamine-hydrolyzing) activity|ATP binding|glutamine metabolic process|L-asparagine biosynthetic process
LOC103945130	179.4886022490831	107.10806044424724	251.8691440539189	2.3516257058699077	1.2336584533474482	1.6565903986501812e-08	2.365256633080177e-07	Up	1.3493625055956917	0.9525522122162926	1.378009676779933	0.5336804491085426	0.5722819076836182	0.4783440525273109	103945130.0	Os12g0104800	protein_coding	Clathrin heavy chain 2	pxb04144	Endocytosis	GO:0030132,GO:0030130,GO:0071439,GO:0032051,GO:0005198,GO:0006886,GO:0006898	clathrin coat of coated pit|clathrin coat of trans-Golgi network vesicle|clathrin complex|clathrin light chain binding|structural molecule activity|intracellular protein transport|receptor-mediated endocytosis
LOC103945189	230.09684913220423	74.8292146189398	385.3644836454685	5.136245343950264	2.3607141175782984	2.4980645932681362e-30	2.105605497957326e-28	Up	3.4635450538981263	3.1356244055833344	3.165117648051882	0.8139485625914484	0.6005774700567086	0.5031075856895822	103932415.0	ZIP1	protein_coding	Zinc transporter 1			GO:0016020,GO:0005886,GO:0005385,GO:0071577	membrane|plasma membrane|zinc ion transmembrane transporter activity|zinc ion transmembrane transport
LOC103945213	79.2381736248496	44.64923927511935	113.82710797457976	2.5449488428838287	1.3476366563561433	9.620795611404047e-05	0.0006770963747313	Up	1.9023687198950403	1.6341443747934643	1.9339155403457315	1.1048135889015491	0.4587793861714224	0.6026398814773681	103945068.0		protein_coding	Tetrahydroberberine oxidase OS=Berberis wilsoniae OX=258211 PE=1 SV=1			GO:0071949,GO:0050328	FAD binding|tetrahydroberberine oxidase activity
LOC103945308	25.439841635335327	9.016237201260338	41.86344606941028	4.628423734655183	2.2105209499902387	0.0006073029696893	0.0034550469128152	Up	0.1440048027874751	0.2140784418090457	0.4170285964470613	0.0466225947567709	0.103560735358834	0.0193382392554185	103945308.0	AGL104	protein_coding	Agamous-like MADS-box protein AGL104			GO:0005634,GO:0003700,GO:0000981,GO:0046983,GO:0000978,GO:0009555,GO:0010152,GO:0045944,GO:0080092,GO:0006357	nucleus|DNA-binding transcription factor activity|DNA-binding transcription factor activity, RNA polymerase II-specific|protein dimerization activity|RNA polymerase II cis-regulatory region sequence-specific DNA binding|pollen development|pollen maturation|positive regulation of transcription by RNA polymerase II|regulation of pollen tube growth|regulation of transcription by RNA polymerase II
LOC103945317	29.222713952951704	6.983443496026381	51.461984409877005	7.285590798554323	2.8650459671538586	4.440552104943199e-06	4.1997308244487394e-05	Up	1.33719671956827	0.9539478034281248	1.042927520084455	0.2448522087983087	0.213286089133685	0.0	103945317.0	At4g34215	protein_coding	Probable carbohydrate esterase At4g34215			GO:0005829,GO:0016787	cytosol|hydrolase activity
LOC103945359	155.30934385922637	221.2869828032792	89.33170491517357	0.4044334488466826	-1.3060257739826353	8.687151691778973e-05	0.0006180269541434	Down	0.9819940983215552	1.3036247901998288	1.7665784557994968	2.02803086679432	2.567759910786238	5.560554489214488	103945359.0	WRKY40	protein_coding	Probable WRKY transcription factor 40			GO:0005634,GO:0003700,GO:0000976,GO:0042742,GO:0050832,GO:0045892,GO:0031347,GO:0002237,GO:0009751,GO:0009611	nucleus|DNA-binding transcription factor activity|transcription cis-regulatory region binding|defense response to bacterium|defense response to fungus|negative regulation of DNA-templated transcription|regulation of defense response|response to molecule of bacterial origin|response to salicylic acid|response to wounding
LOC103945423	3.5059174943587696	7.0118349887175455	0.0	0.0265458263831022	-5.235371135890923	0.0086867981067561	0.0335991317621707	Down	0.0	0.0	0.0	0.0	0.1682426410199715	0.1958295529376488	103945423.0	OsI_14861	protein_coding	Senescence-specific cysteine protease SAG39			GO:0010282,GO:0008234,GO:0007568,GO:0010150,GO:0010623,GO:0006508,GO:0009737,GO:0009723,GO:0009739	senescence-associated vacuole|cysteine-type peptidase activity|aging|leaf senescence|programmed cell death involved in cell development|proteolysis|response to abscisic acid|response to ethylene|response to gibberellin
LOC103945426	53.43072330753571	86.5150644314616	20.34638218360982	0.2348090561393069	-2.090440043358845	1.7811432918380046e-06	1.831134724458422e-05	Down	0.2102765228850176	0.1997156418914962	0.1167148823432093	0.7992137250558383	0.4177078997221644	1.0463670808326788	103945426.0	SBP65	protein_coding	Seed biotin-containing protein SBP65
LOC103945434	36.3189404722191	49.63939117585329	22.99848976858493	0.462231952411161	-1.1133111033816656	0.0112018701240875	0.0413797569093435	Down	1.2000029355271808	1.059146986150966	0.7612191495543728	2.31666844835018	2.594578757959044	1.6930383746189714	103945434.0	TAX1	protein_coding	Signaling peptide TAXIMIN 1			GO:0005615,GO:0005886,GO:0048530,GO:0010199,GO:0009416	extracellular space|plasma membrane|fruit morphogenesis|organ boundary specification between lateral organs and the meristem|response to light stimulus
LOC103945440	6.991538570429858	13.281132051443892	0.7019450894158304	0.0512575676271168	-4.286091171066358	0.0019343200239084	0.0094573682715754	Down	0.0	0.0418573698798089	0.0	0.2820204864554675	0.3341012269946527	0.1871634874191826	103945440.0	PDCB5	protein_coding	PLASMODESMATA CALLOSE-BINDING PROTEIN 5			GO:0005886,GO:0009506,GO:0001872,GO:0030247	plasma membrane|plasmodesma|(1->3)-beta-D-glucan binding|polysaccharide binding
LOC103945451	34.86328149649239	59.00184603655285	10.724716956431957	0.1821807976886802	-2.456557191396412	7.587617626811452e-07	8.43208378288719e-06	Down	0.0841835324687571	0.2093380824099137	0.240307350864013	0.9089551345587972	0.9009836170411634	1.161391056776152	103945451.0	TAT	protein_coding	Tyrosine aminotransferase	pxb00270,pxb00350,pxb00360,pxb00400,pxb00130,pxb00950,pxb00960	Cysteine and methionine metabolism|Tyrosine metabolism|Phenylalanine metabolism|Phenylalanine, tyrosine and tryptophan biosynthesis|Ubiquinone and other terpenoid-quinone biosynthesis|Isoquinoline alkaloid biosynthesis|Tropane, piperidine and pyridine alkaloid biosynthesis	GO:0005829,GO:0009536,GO:0004838,GO:0030170,GO:0006520,GO:0009058,GO:0006559,GO:0006572	cytosol|plastid|L-tyrosine:2-oxoglutarate aminotransferase activity|pyridoxal phosphate binding|amino acid metabolic process|biosynthetic process|L-phenylalanine catabolic process|tyrosine catabolic process
LOC103945665	1150.1947143469692	628.6630853534538	1671.7263433404844	2.657753689704292	1.4102074074327902	1.989370486467284e-45	3.3536598253445842e-43	Up	12.784963285719854	12.170353337305462	12.51150816638472	5.216073061120622	4.677655527590937	4.364155900235638	103945665.0	KIN5D	protein_coding	Kinesin-like protein KIN-5D	pxb04814	Motor proteins	GO:0005737,GO:0072686,GO:0005876,GO:0005524,GO:0008017,GO:0008574,GO:0007018,GO:0000070,GO:0090307,GO:0051231	cytoplasm|mitotic spindle|spindle microtubule|ATP binding|microtubule binding|plus-end-directed microtubule motor activity|microtubule-based movement|mitotic sister chromatid segregation|mitotic spindle assembly|spindle elongation
LOC103945767	2421.628859835763	1544.9150579061954	3298.342661765328	2.134794716926765	1.0940973461404837	1.2863133317273945e-43	2.0715393527209832e-41	Up	47.79598734256019	49.72429717218958	48.63162500860734	24.421283541021147	21.661904750202748	23.18406528229609	103945767.0	HHP4	protein_coding	Heptahelical transmembrane protein 4			GO:0016020,GO:0038023,GO:0009725,GO:0009744	membrane|signaling receptor activity|response to hormone|response to sucrose
LOC103945826	152.6293310135169	208.2744601020699	96.98420192496388	0.4657979466234576	-1.1022238151554238	1.2900419548507367e-05	0.0001106457585018	Down	1.8166388279708008	1.1594690461635202	1.18925691751416	3.111313174398301	2.3896942987220773	3.5461202534476515	103945826.0		protein_coding	Vicianin hydrolase (Fragment) OS=Vicia sativa subsp. nigra OX=3909 PE=1 SV=1			GO:0004553,GO:0050392,GO:0016052	hydrolase activity, hydrolyzing O-glycosyl compounds|vicianin beta-glucosidase activity|carbohydrate catabolic process
LOC103945829	7512.765364397306	12259.93309387291	2765.597634921708	0.2255604196545932	-2.14841416269045	2.429633743665118e-220	8.754881491079296e-217	Down	24.82340867789357	24.82924105783585	24.31750185843236	117.31417690452923	110.53881320872613	104.02575361995274	103945829.0	LOX2.1	protein_coding	Linoleate 13S-lipoxygenase 2-1, chloroplastic	pxb00591,pxb00592	Linoleic acid metabolism|alpha-Linolenic acid metabolism	GO:0009570,GO:0009534,GO:0016165,GO:0046872,GO:0016702,GO:0006633,GO:0010597,GO:0034440,GO:0031408	chloroplast stroma|chloroplast thylakoid|linoleate 13S-lipoxygenase activity|metal ion binding|oxidoreductase activity, acting on single donors with incorporation of molecular oxygen, incorporation of two atoms of oxygen|fatty acid biosynthetic process|green leaf volatile biosynthetic process|lipid oxidation|oxylipin biosynthetic process
LOC103945901	141.2971895715514	80.4574921320018	202.13688701110087	2.5129996240645416	1.3294104553967372	9.634779380770817e-08	1.239918683970894e-06	Up	2.031207553361156	1.3037182764916655	2.0353611301798487	0.7863774113017662	0.6820834781214122	0.6939907161737089	103945906.0	RGA2	protein_coding	Disease resistance protein RGA2			GO:0043531,GO:0005524,GO:0098542	ADP binding|ATP binding|defense response to other organism
LOC103945913	1236.474310231133	179.56859012675068	2293.3800303355138	12.775217153180172	3.6752759091933913	3.8807432496906797e-153	6.215010314379626e-150	Up	42.83830670551076	39.78804615637593	42.69673776226397	3.94093305038026	2.3205612500200226	3.654719281217589	103945913.0	DGR2	protein_coding	Protein DUF642 L-GALACTONO-1,4-LACTONE-RESPONSIVE GENE 2			GO:0005576,GO:0009505,GO:0009506,GO:0009536,GO:0010015	extracellular region|plant-type cell wall|plasmodesma|plastid|root morphogenesis
LOC103945945	83.77430593861034	52.42425239189697	115.1243594853237	2.193600264858619	1.133300650422972	8.169525368431246e-05	0.000584955061589	Up	1.7032902056431507	1.9223847453589216	1.5483639804813822	0.905957684295198	0.7102462138979097	0.7672082073202758	103945945.0	WAG1	protein_coding	Serine/threonine-protein kinase WAG1			GO:0005737,GO:0005829,GO:0005634,GO:0005886,GO:0005524,GO:0016301,GO:0106310,GO:0004674,GO:0009926,GO:0009734,GO:0048825,GO:0006468	cytoplasm|cytosol|nucleus|plasma membrane|ATP binding|kinase activity|protein serine kinase activity|protein serine/threonine kinase activity|auxin polar transport|auxin-activated signaling pathway|cotyledon development|protein phosphorylation
LOC103945969	33.678861170290304	13.892918791408306	53.46480354917228	3.8608676185213127	1.948925087981652	0.0007272605168129	0.0040394800476615	Up	0.6577280906124524	1.7389614985351145	1.186942655792737	0.3377735883944792	0.0882684391962983	0.5137095114984326	103945969.0	2-ODD	protein_coding	Deoxypodophyllotoxin synthase			GO:0016706,GO:0046872,GO:0019438,GO:0009699,GO:0009611	2-oxoglutarate-dependent dioxygenase activity|metal ion binding|aromatic compound biosynthetic process|phenylpropanoid biosynthetic process|response to wounding
LOC103945981	430.6129914060997	261.3971714814658	599.8288113307333	2.29508680419182	1.1985487199174234	1.2858091274316465e-12	3.0532141446846836e-11	Up	4.274546239074841	5.0211828664762725	5.391567851797036	2.4982887970884344	1.6603689438040226	2.311299057626389	103945981.0	VAL1	protein_coding	B3 domain-containing transcription repressor VAL1			GO:0005739,GO:0005634,GO:0003677,GO:0003700,GO:0008270,GO:0045892,GO:0009737,GO:0009744	mitochondrion|nucleus|DNA binding|DNA-binding transcription factor activity|zinc ion binding|negative regulation of DNA-templated transcription|response to abscisic acid|response to sucrose
LOC103945984	1860.7449440277237	690.9507609802132	3030.539127075232	4.383887748112479	2.1322108577613075	4.267847235348086e-134	4.242387319082044e-131	Up	58.59523713466922	54.43786990669232	55.39677403605943	13.757664862435384	13.008629102148518	12.100168501980647	103965775.0	GA2OX1	protein_coding	Gibberellin 2-beta-dioxygenase 1	pxb00904	Diterpenoid biosynthesis	GO:0052634,GO:0046872,GO:0009686	C-19 gibberellin 2-beta-dioxygenase activity|metal ion binding|gibberellin biosynthetic process
LOC103946004	269.4287366514004	106.02052236073948	432.8369509420609	4.08397359978232	2.0299735401661967	1.3884218648601414e-26	9.575128492421843e-25	Up	5.069371537200648	4.221166953567005	5.517424424827106	1.3789461092890307	1.0134902720929626	1.2750004055320507	103946004.0	GAUT6	protein_coding	Probable galacturonosyltransferase 6	pxb00520	Amino sugar and nucleotide sugar metabolism	GO:0000139,GO:0047262,GO:0071555,GO:0045489	Golgi membrane|polygalacturonate 4-alpha-galacturonosyltransferase activity|cell wall organization|pectin biosynthetic process
LOC103946115	74.16225237225609	40.40026766468475	107.92423707982736	2.6755431728261736	1.419831808595302	3.3481555236605215e-05	0.000260998591889	Up	0.7233163048104319	0.6842732586318567	0.5984792124855925	0.275160180154859	0.1468719022566665	0.3367288226636232	103946115.0	RECQL4A	protein_coding	ATP-dependent DNA helicase Q-like 4A	pxb03440	Homologous recombination	GO:0005694,GO:0005737,GO:0005634,GO:0009506,GO:0043138,GO:0005524,GO:0016887,GO:0009378,GO:0046872,GO:0003676,GO:0071215,GO:0070417,GO:0006974,GO:0051276,GO:0032508,GO:0006310,GO:0006281,GO:0006268,GO:0000724	chromosome|cytoplasm|nucleus|plasmodesma|3'-5' DNA helicase activity|ATP binding|ATP hydrolysis activity|four-way junction helicase activity|metal ion binding|nucleic acid binding|cellular response to abscisic acid stimulus|cellular response to cold|cellular response to DNA damage stimulus|chromosome organization|DNA duplex unwinding|DNA recombination|DNA repair|DNA unwinding involved in DNA repl…
LOC103946175	67.86351035078384	42.35470120528004	93.3723194962876	2.2010408969623287	1.1381859518158342	0.0010823947066763	0.0057052829053499	Up	1.3204122896200647	1.223246773291583	1.7441799711948835	0.7229661256396513	0.8312858442943314	0.4158249210419785	103946175.0		protein_coding
LOC103946192	8.087931610095254	1.2548589099562983	14.921004310234196	11.626919576520566	3.539397016261288	0.0033103107057797	0.0149641409307686	Up	0.3190908237257518	0.1868700431396616	0.1056075875103169	0.0516539791632001	0.0	0.0	103946192.0	MED15A	protein_coding	Mediator of RNA polymerase II transcription subunit 15a			GO:0016592,GO:0005634,GO:0031490,GO:0003713,GO:0045723,GO:0009751	mediator complex|nucleus|chromatin DNA binding|transcription coactivator activity|positive regulation of fatty acid biosynthetic process|response to salicylic acid
LOC103946236	4.435963708456609	0.3448152929600053	8.52711212395321	24.25832348181836	4.600407942623432	0.0053827701364903	0.0225996380315478	Up	0.0689503218315534	0.1071611612336463	0.0410048257426688	0.0	0.0	0.0088734569014524	103934481.0	EIX2	protein_coding	Receptor-like protein EIX2			GO:0005886,GO:0050832	plasma membrane|defense response to fungus
LOC103946281	49.352192732519846	23.575857962244395	75.12852750279525	3.1924544938174537	1.6746660554763797	8.306985949596429e-06	7.450699563441703e-05	Up	0.7703940896168114	0.6511797608936237	0.8295001270649611	0.2264476949461145	0.2169796949514017	0.2713433806799351	103946281.0	PIP5K8	protein_coding	Phosphatidylinositol 4-phosphate 5-kinase 8	pxb00562,pxb04070,pxb04144	Inositol phosphate metabolism|Phosphatidylinositol signaling system|Endocytosis	GO:0005886,GO:0016308,GO:0005524,GO:0046854,GO:0016310	plasma membrane|1-phosphatidylinositol-4-phosphate 5-kinase activity|ATP binding|phosphatidylinositol phosphate biosynthetic process|phosphorylation
LOC103946294	44098.55743334007	17973.70481370308	70223.41005297704	3.906960606086054	1.9660467088896905	3.4558339337994084e-27	2.4905331202408887e-25	Up	1328.5606574210583	1357.3430752268955	1346.5134097507566	349.5165132122978	426.4826312476032	269.65879052488054	103946298.0		protein_coding	11S globulin seed storage protein 2 OS=Sesamum indicum OX=4182 PE=1 SV=1			GO:0042735,GO:0045735,GO:0010431	protein body|nutrient reservoir activity|seed maturation
LOC103946316	1829.993654071625	2623.440209661769	1036.5470984814822	0.395147109419838	-1.3395382402831062	7.135945279203034e-48	1.301948699769531e-45	Down	43.34347091924136	39.32734526720833	43.3161004406736	104.1140383599784	119.39302554835872	99.40945704083175	103946316.0	SEND33	protein_coding	Ferredoxin-1, chloroplastic	pxb00195	Photosynthesis	GO:0009507,GO:0051537,GO:0009055,GO:0046872,GO:0006124	chloroplast|2 iron, 2 sulfur cluster binding|electron transfer activity|metal ion binding|ferredoxin metabolic process
LOC103946346	216.24830022322325	319.4923270290465	113.00427341740006	0.3534465573022368	-1.5004360052948031	5.353012691638114e-15	1.569799561158209e-13	Down	2.5579137196975696	3.5525355884341137	2.9776560699542816	8.35851815643089	9.02837272751792	8.628897056643305	103946346.0	GLYI4	protein_coding	Glyoxylase I 4			GO:0005737,GO:0005886,GO:0016829,GO:0140041,GO:0006952,GO:0009787,GO:2000022,GO:2000031,GO:0009409,GO:0009408,GO:0009753,GO:0051595,GO:0010045,GO:0006970,GO:0006979,GO:1902074,GO:0010224,GO:0009414,GO:0009611	cytoplasm|plasma membrane|lyase activity|cellular detoxification of methylglyoxal|defense response|regulation of abscisic acid-activated signaling pathway|regulation of jasmonic acid mediated signaling pathway|regulation of salicylic acid mediated signaling pathway|response to cold|response to heat|response to jasmonic acid|response to methylglyoxal|response to nickel cation|response to osmotic s…
LOC103946398	76.24803667600816	40.944619992704304	111.55145335931196	2.7345572729396985	1.4513072784159196	0.0001037736202157	0.0007256215949809	Up	1.861421475041972	1.02970569951459	2.3115435987009474	0.4551784777952122	0.5678864420253821	0.9094886284681382	103946398.0	CYP714C2	protein_coding	Cytochrome P450 714C2			GO:0016020,GO:0020037,GO:0005506,GO:0004497,GO:0016705	membrane|heme binding|iron ion binding|monooxygenase activity|oxidoreductase activity, acting on paired donors, with incorporation or reduction of molecular oxygen
LOC103946456	4.7636121662517565	0.3448152929600053	9.1824090395435	26.22611045528864	4.712931954989083	0.0060716562947299	0.024968279031124	Up	0.0854679343103584	0.0098394438688815	0.1626491727905269	0.0	0.0	0.0097770363926255	103946456.0	EIX2	protein_coding	Receptor-like protein EIX2			GO:0005886,GO:0050832	plasma membrane|defense response to fungus
LOC103946488	741.5941149115719	390.03531161109817	1093.1529182120446	2.801289242978829	1.486090954446738	7.513089799241272e-38	9.540962098798598e-36	Up	34.93174361228672	34.58187862755525	35.180807468139825	14.08561118900243	11.728473919075642	11.976846549078484	103946488.0	PP2A1	protein_coding	Protein PHLOEM PROTEIN 2-LIKE A1			GO:0030246,GO:0043394,GO:0009625	carbohydrate binding|proteoglycan binding|response to insect
LOC103946492	272.3677188157407	159.9430138421967	384.7924237892846	2.4095710018310075	1.2687763130016556	1.128898404005857e-09	1.8931212502778853e-08	Up	6.204245062295357	6.8018514726206005	8.575381626349596	2.13689840040616	3.396691289844865	3.5551596870051085	103957274.0	FAF2	protein_coding	Protein FANTASTIC FOUR 2			GO:0010075	regulation of meristem growth
LOC103946501	66.33101186123488	39.11701726203729	93.54500646043245	2.390943517771931	1.257580049082238	0.000378132077968	0.0022852019730785	Up	1.2463117736431628	1.5145204386880549	1.4933462175169023	0.7877015153012331	0.3592940159231875	0.6494894024647028	103946501.0		protein_coding
LOC103946566	138.75641785949622	57.4754897804327	220.0373459385597	3.8312433053067454	1.9378126478483269	1.5143348207331225e-12	3.581109916101208e-11	Up	3.0994505909830385	2.5632285201747207	3.5850296640009054	1.0057710454428377	0.5118315012363134	0.9221791674700192	103946566.0	CRLK1	protein_coding	Calcium/calmodulin-regulated receptor-like kinase 1			GO:0010008,GO:0005886,GO:0005524,GO:0005516,GO:0106310,GO:0004674,GO:0009631,GO:0006468,GO:0009409	endosome membrane|plasma membrane|ATP binding|calmodulin binding|protein serine kinase activity|protein serine/threonine kinase activity|cold acclimation|protein phosphorylation|response to cold
LOC103946635	227.1324006876628	147.45406313316894	306.81073824215656	2.081062946222787	1.0573206031463078	5.0930916591581806e-09	7.84706324203917e-08	Up	5.046519664013696	4.135503490721026	4.685463481282147	2.1351412037373363	2.4252845371668856	2.188463783041493	103946635.0	BGLU12	protein_coding	Beta-glucosidase 12	pxb00500,pxb00460,pxb00999	Starch and sucrose metabolism|Cyanoamino acid metabolism|Biosynthesis of various plant secondary metabolites	GO:0005576,GO:0033907,GO:0004565,GO:0008422,GO:0102483,GO:0005975	extracellular region|beta-D-fucosidase activity|beta-galactosidase activity|beta-glucosidase activity|scopolin beta-glucosidase activity|carbohydrate metabolic process
LOC103946640	24.14588545880891	6.204386859004718	42.08738405861308	6.792594547435669	2.763962741737976	3.3988443048168283e-06	3.2978285013448235e-05	Up	1.440061683443742	0.8082078419758973	1.4844372946720072	0.1675515387360291	0.2043313296662402	0.1853265502471296	103965620.0	UBC28	protein_coding	Ubiquitin-conjugating enzyme E2 28	pxb04141,pxb04120,pxb03083	Protein processing in endoplasmic reticulum|Ubiquitin mediated proteolysis|Polycomb repressive complex	GO:0005634,GO:0005524,GO:0061631,GO:0000209,GO:0006511	nucleus|ATP binding|ubiquitin conjugating enzyme activity|protein polyubiquitination|ubiquitin-dependent protein catabolic process
LOC103946661	114.0047637246506	75.96971097191005	152.0398164773911	2.003134988433519	1.0022596456047397	0.0002165997031463	0.0013921782926643	Up	0.5717482065812065	0.7965034966999627	0.7909018809749788	0.3846038376935828	0.2758080417377525	0.4303518119736218	103946661.0	PHYLLO	protein_coding	Protein PHYLLO, chloroplastic	pxb00130	Ubiquinone and other terpenoid-quinone biosynthesis	GO:0031969,GO:0070204,GO:0070205,GO:0046872,GO:0043748,GO:0030976,GO:0009063,GO:0009234,GO:0042550,GO:0042372	chloroplast membrane|2-succinyl-5-enolpyruvyl-6-hydroxy-3-cyclohexene-1-carboxylic-acid synthase activity|2-succinyl-6-hydroxy-2,4-cyclohexadiene-1-carboxylate synthase activity|metal ion binding|O-succinylbenzoate synthase activity|thiamine pyrophosphate binding|amino acid catabolic process|menaquinone biosynthetic process|photosystem I stabilization|phylloquinone biosynthetic process
LOC103946681	192.79227140393868	293.2414830407685	92.343059767109	0.3144737193661077	-1.668988639068723	3.0946988319142984e-14	8.611089114632575e-13	Down	2.2381123204390256	2.7097864390928623	1.9142581904292373	6.1326824173500825	8.808286569524583	7.14574455440989	103940241.0	HY5	protein_coding	Transcription factor HY5	pxb04712	Circadian rhythm - plant	GO:0005634,GO:0003677,GO:0000981,GO:0045944,GO:0010017,GO:0009585,GO:0010099,GO:0010218,GO:0010114	nucleus|DNA binding|DNA-binding transcription factor activity, RNA polymerase II-specific|positive regulation of transcription by RNA polymerase II|red or far-red light signaling pathway|red, far-red light phototransduction|regulation of photomorphogenesis|response to far red light|response to red light
LOC103946755	19.61201135979459	0.6896305859200106	38.53439213366914	58.57139462182322	5.872124341222012	1.5142238225533589e-06	1.583261883668686e-05	Up	0.3489052430030414	0.3615075318725417	1.2781648814630475	0.0	0.0	0.0359214640829883	103946755.0	BIS3	protein_coding	4-hydroxycoumarin synthase 2			GO:0033815,GO:1901886,GO:1901884,GO:0009805	biphenyl synthase activity|2-hydroxybenzoyl-CoA catabolic process|4-hydroxycoumarin biosynthetic process|coumarin biosynthetic process
LOC103946756	33.62115396876388	0.0	67.24230793752767	373.2557510009102	8.544020678872853	1.1402400982239088e-05	9.903495423772408e-05	Up	0.2791241944024331	0.4699597914343043	2.7223252020771405	0.0	0.0	0.0	103946756.0	BIS1	protein_coding	3,5-dihydroxybiphenyl synthase			GO:0033815,GO:0042802,GO:0052315	biphenyl synthase activity|identical protein binding|phytoalexin biosynthetic process
LOC103946757	9.924238167708976	0.0	19.848476335417928	110.38800308260564	6.786439578976824	1.4320766702189582e-05	0.0001217412980607	Up	0.0739547806741661	0.1149389874522174	0.8972120419758809	0.0	0.0	0.0	103946760.0	BIS1	protein_coding	3,5-dihydroxybiphenyl synthase			GO:0033815,GO:0042802,GO:0052315	biphenyl synthase activity|identical protein binding|phytoalexin biosynthetic process
LOC103946759	8.10638926297334	0.3218866766157486	15.890891849330918	45.33901333476414	5.502681090453682	0.0003486676916622	0.0021285564480195	Up	0.0505101194812542	0.244227762811566	0.4966351917856269	0.0	0.0163815203098393	0.0	103945211.0	BIS2	protein_coding	4-hydroxycoumarin synthase 1			GO:0033815,GO:1901886,GO:1901884,GO:0009805	biphenyl synthase activity|2-hydroxybenzoyl-CoA catabolic process|4-hydroxycoumarin biosynthetic process|coumarin biosynthetic process
LOC103946761	8.501659145683654	0.0	17.00331829136729	94.56609754957852	6.563251157273827	2.516842954290325e-05	0.000202210233677	Up	0.0909159894606405	0.1318797635274616	0.6920682287936502	0.0	0.0	0.0	103946761.0	BIS2	protein_coding	4-hydroxycoumarin synthase 1			GO:0033815,GO:1901886,GO:1901884,GO:0009805	biphenyl synthase activity|2-hydroxybenzoyl-CoA catabolic process|4-hydroxycoumarin biosynthetic process|coumarin biosynthetic process
LOC103946773	30.839554496121178	17.10790991225465	44.571199079987686	2.598451348972277	1.3776520475555558	0.0051044745343752	0.021626497266672	Up	0.6728622315513891	0.4077761585291405	0.5919227304807896	0.2954252442334616	0.2099888653284342	0.1437770275605903	103946773.0	ABCG5	protein_coding	ABC transporter G family member 5	pxb02010	ABC transporters	GO:0016020,GO:0140359,GO:0005524,GO:0016887,GO:0042626,GO:0055085	membrane|ABC-type transporter activity|ATP binding|ATP hydrolysis activity|ATPase-coupled transmembrane transporter activity|transmembrane transport
LOC103946813	67.60401895508522	23.54951908988076	111.65851882028964	4.744251151661929	2.2461803854459603	6.595693079121274e-10	1.149540776250478e-08	Up	2.783232057122705	2.284826066520966	1.9964148746332624	0.3188477530914422	0.7082426010376919	0.4849257878969639	103946813.0	ACO2	protein_coding	1-aminocyclopropane-1-carboxylate oxidase 2	pxb00270	Cysteine and methionine metabolism	GO:0009815,GO:0031418,GO:0046872,GO:0009693,GO:0009835	1-aminocyclopropane-1-carboxylate oxidase activity|L-ascorbic acid binding|metal ion binding|ethylene biosynthetic process|fruit ripening
LOC103946835	5.9824388208965935	0.6896305859200106	11.275247055873171	16.898687988635473	4.0788393351364265	0.0073928998379643	0.0293547002243799	Up	0.2510144015583012	0.1430445062817742	0.0238845627318611	0.0	0.0	0.0258431336035002	103946835.0		protein_coding
LOC103946844	398.02819953513153	250.94862563452511	545.1077734357376	2.174055976565359	1.1203890866732222	4.8298047169708535e-08	6.499943070780524e-07	Up	12.936053643203644	12.697860934592905	14.996265326603927	6.9006354629019215	3.9500935600281135	8.048087143102892	103946844.0	CML16	protein_coding	Probable calcium-binding protein CML16	pxb04626	Plant-pathogen interaction	GO:0005509,GO:0030234	calcium ion binding|enzyme regulator activity
LOC103946897	822.107209908104	186.67324902538127	1457.541170790826	7.818229239306738	2.9668418866945334	1.972543461171889e-104	1.2636113412267115e-101	Up	35.545205381705046	31.8147930051448	35.34186743060543	3.395096539024209	5.172557308093482	4.761586169246658	103946897.0	PAP17	protein_coding	Purple acid phosphatase 17	pxb00740	Riboflavin metabolism	GO:0009986,GO:0005576,GO:0003993,GO:0008199,GO:0008198,GO:0140825,GO:0016791,GO:0030643,GO:0042542	cell surface|extracellular region|acid phosphatase activity|ferric iron binding|ferrous iron binding|lactoperoxidase activity|phosphatase activity|cellular phosphate ion homeostasis|response to hydrogen peroxide
LOC103946899	12.970272102549044	1.325231990024834	24.61531221507323	18.775367569522533	4.230769246863208	1.4789629931021256e-05	0.000125246413066	Up	0.4581177824759041	0.6995059849852739	0.5965070110491808	0.0224429975198566	0.0234596005138277	0.049647807939415	103946899.0	PAP8	protein_coding	Purple acid phosphatase 8	pxb00740	Riboflavin metabolism	GO:0005576,GO:0003993,GO:0008199,GO:0008198,GO:0016311	extracellular region|acid phosphatase activity|ferric iron binding|ferrous iron binding|dephosphorylation
LOC103946902	12.6563511669829	4.075582384578202	21.23711994938758	5.282839414385121	2.401313556096716	0.0135202736972514	0.0484100024680993	Up	0.1241339127390403	0.28938953185939	0.561051476963651	0.0288860238806051	0.0	0.1597522528451004	103946902.0	PUB21	protein_coding	U-box domain-containing protein 21			GO:0061630	ubiquitin protein ligase activity
LOC103946905	72.96254270617398	100.431746957619	45.49333845472898	0.4527298757354776	-1.1432775814245515	0.0001541883300098	0.0010312730833399	Down	0.6546383916904179	0.8139403370798309	0.7319105267362471	1.5690472323177362	1.7834320457246144	1.5670070921698849	103946905.0	HHO3	protein_coding	Transcription factor HHO3			GO:0005634,GO:0003677,GO:0003700,GO:0071456,GO:0016036,GO:0006355	nucleus|DNA binding|DNA-binding transcription factor activity|cellular response to hypoxia|cellular response to phosphate starvation|regulation of DNA-templated transcription
LOC103946923	81.49594044674916	46.29271189179271	116.69916900170556	2.5145609871853303	1.3303065444060935	2.281499674175301e-05	0.0001848996095233	Up	5.233104589008933	6.454906904019456	5.501064796155614	2.4122969725509704	2.9579921292806626	1.5393518711650165	103950664.0		protein_coding
LOC103946940	2413.9026879850508	1417.4077379551445	3410.397638014957	2.4057500202252333	1.266486740885606	8.551938614829905e-61	2.5415127262855842e-58	Up	48.95679037013839	46.30415853346198	45.28319402625998	20.4548186660753	19.224233011634656	19.4378088076314	103946940.0	NMT1	protein_coding	Phosphoethanolamine N-methyltransferase 1	pxb00564	Glycerophospholipid metabolism	GO:0005737,GO:0008168,GO:0000234,GO:0052667,GO:0042425,GO:0032259,GO:0006656,GO:0009555,GO:0009860,GO:0010183,GO:0048528,GO:0009826	cytoplasm|methyltransferase activity|phosphoethanolamine N-methyltransferase activity|phosphomethylethanolamine N-methyltransferase activity|choline biosynthetic process|methylation|phosphatidylcholine biosynthetic process|pollen development|pollen tube growth|pollen tube guidance|post-embryonic root development|unidimensional cell growth
LOC103946958	35.015237032462764	16.910890886814386	53.11958317811111	3.1489060892861835	1.6548507322140704	0.0054237893855213	0.0227505733725929	Up	0.71226351872595	0.6047419145634106	0.2353243505404514	0.0368320175047198	0.2310024093745628	0.2342516044146116	103946958.0	EBOS	protein_coding	Tricyclene synthase EBOS, chloroplastic	pxb00900	Terpenoid backbone biosynthesis	GO:0009570,GO:0034768,GO:0000287,GO:0010333,GO:0102701,GO:0006952,GO:0016102,GO:0080027,GO:0009611	chloroplast stroma|(E)-beta-ocimene synthase activity|magnesium ion binding|terpene synthase activity|tricyclene synthase activity|defense response|diterpenoid biosynthetic process|response to herbivore|response to wounding
LOC103947038	126.8641818077192	83.79945445374246	169.92890916169588	2.031321918035163	1.0224188918990738	0.0003293139043767	0.0020245536194218	Up	3.950468800722918	5.8599885420886695	4.462070583088607	1.931141107873369	1.8250502854280093	3.3649468588689824	103947038.0	At1g66480	protein_coding	Uncharacterized protein At1g66480			GO:0009620	response to fungus
LOC103947115	22.832005049302364	1.6389467175139083	44.0250633810908	26.93901255415444	4.751625064866006	8.397672069424255e-09	1.250411636081059e-07	Up	0.6217215460065496	0.9841605705262056	0.6408799431328769	0.0321499813812384	0.0168031413598728	0.0355606709722991	103947115.0		protein_coding
LOC103947129	11.718298735896097	4.21903761749504	19.217559854297136	4.554542553514639	2.187306160741504	0.0091634642865934	0.0351083446291374	Up	0.0930883184123549	0.0890313447833938	0.224845618137937	0.0466559659529138	0.0139340990037883	0.0294888854028488	103947129.0	RDR1	protein_coding	RNA-dependent RNA polymerase 1			GO:0031380,GO:0003723,GO:0003968,GO:0006952,GO:0060148,GO:0009751,GO:0009615,GO:0030422,GO:0010025	nuclear RNA-directed RNA polymerase complex|RNA binding|RNA-dependent RNA polymerase activity|defense response|positive regulation of post-transcriptional gene silencing|response to salicylic acid|response to virus|siRNA processing|wax biosynthetic process
LOC103947136	8801.313706938523	11902.780242566185	5699.847171310866	0.4788482597504449	-1.0623595361856015	1.213052908641737e-59	3.4622451680609265e-57	Down	80.11311442078079	79.2304130630213	77.715651302768	176.1609881475366	159.0983307644727	165.68496939899416	103947136.0	CUT1	protein_coding	3-ketoacyl-CoA synthase 6	pxb00062,pxb04626	Fatty acid elongation|Plant-pathogen interaction	GO:0005783,GO:0005789,GO:0005739,GO:0102756,GO:0006633,GO:0009409,GO:0009416,GO:0009826,GO:0010025	endoplasmic reticulum|endoplasmic reticulum membrane|mitochondrion|very-long-chain 3-ketoacyl-CoA synthase activity|fatty acid biosynthetic process|response to cold|response to light stimulus|unidimensional cell growth|wax biosynthetic process
LOC103947140	21312.28393951804	28558.295535429635	14066.272343606455	0.4925267700281305	-1.021725954202131	1.1986932439782625e-49	2.319109405648414e-47	Down	193.272624908108	196.0806907313573	187.986290362498	429.05745480455977	391.0121869472477	366.1683726087146	103947140.0	CUT1	protein_coding	3-ketoacyl-CoA synthase 6	pxb00062,pxb04626	Fatty acid elongation|Plant-pathogen interaction	GO:0005783,GO:0005789,GO:0005739,GO:0102756,GO:0006633,GO:0009409,GO:0009416,GO:0009826,GO:0010025	endoplasmic reticulum|endoplasmic reticulum membrane|mitochondrion|very-long-chain 3-ketoacyl-CoA synthase activity|fatty acid biosynthetic process|response to cold|response to light stimulus|unidimensional cell growth|wax biosynthetic process
LOC103947142	175.5900524433081	268.93247660358224	82.24762828303395	0.3061538424913745	-1.7076713046309082	2.8860840025991617e-13	7.304402418167344e-12	Down	0.9594999084941728	1.4569536112403745	1.6055941292364533	3.7417996520433054	4.635605776096159	4.939255312409217	103947142.0	COL16	protein_coding	Zinc finger protein CONSTANS-LIKE 16			GO:0005634,GO:0003700,GO:0008270,GO:0006355	nucleus|DNA-binding transcription factor activity|zinc ion binding|regulation of DNA-templated transcription
LOC103947161	166.87288414623708	240.8516967395745	92.8940715528998	0.3855626063412112	-1.3749629558248242	1.4639787934354072e-09	2.4212344623271644e-08	Down	6.228946055273166	4.720932163865499	4.884267897519211	12.830572286514444	16.834845400174512	11.935301803598945	103947161.0		protein_coding
LOC103947165	572.9327573659074	360.4162176153041	785.4492971165104	2.181901558335394	1.1255860125207733	7.690417020019249e-12	1.6858680717573758e-10	Up	11.867266133672173	11.866424213482055	11.90549487422302	4.701369640614661	4.511024589428458	7.333912129050471	103947165.0	HHO3	protein_coding	Transcription factor HHO3			GO:0005634,GO:0003677,GO:0003700,GO:0071456,GO:0016036,GO:0006355	nucleus|DNA binding|DNA-binding transcription factor activity|cellular response to hypoxia|cellular response to phosphate starvation|regulation of DNA-templated transcription
LOC103947182	1714.8620477673194	2320.566335455622	1109.1577600790167	0.4780101772497411	-1.064886760130236	1.0418893319965062e-15	3.278880324613895e-14	Down	21.69340233108875	22.293055166287857	20.66050631561715	46.31370753355178	34.788031390481045	55.673557050547934	103947182.0		protein_coding
LOC103947230	58.35133605596119	89.46789052919821	27.23478158272421	0.3048684445973145	-1.7137412629355988	2.7910228635773426e-05	0.0002217051972674	Down	0.8146818208206552	0.3895881852594521	0.4770383736513862	1.2249582313742269	1.7885585181415469	2.5807812691969296	103947230.0		protein_coding
LOC103947235	356.9413954293153	171.9798874808556	541.9029033777748	3.1497809330038784	1.6552514927842403	1.840000303427553e-23	1.0319394697841649e-21	Up	5.535220234767378	5.275910539807441	5.698432490874341	1.5542931987880648	2.206380262638083	1.5493873610707007	103947235.0	ZAT9	protein_coding	Zinc finger protein ZAT9			GO:0005634,GO:0003700,GO:0046872,GO:0000976,GO:0006355	nucleus|DNA-binding transcription factor activity|metal ion binding|transcription cis-regulatory region binding|regulation of DNA-templated transcription
LOC103947251	545.406352148336	345.6495381239821	745.1631661726898	2.158271383236343	1.109876282172063	3.7707944845084493e-13	9.476956635128605e-12	Up	11.922101140026752	13.692615705447414	13.400577720235194	5.210532784140011	5.463790809433328	7.641846224039801	103947251.0		protein_coding
LOC103947304	5.932228386575838	0.9493161315938976	10.915140641557768	11.311876082928388	3.4997663160875616	0.0080963038260854	0.0317065820397452	Up	0.0696779529188429	0.0842271347475936	0.2210002596379892	0.0216187928832051	0.011299030893321	0.0	103947304.0	At2g37240	protein_coding	Thioredoxin-like protein AAED1, chloroplastic			GO:0009507,GO:0016209	chloroplast|antioxidant activity
LOC103947313	128.03656210951357	175.64598016269997	80.42714405632724	0.4570076597192325	-1.1297097489774457	1.445812591757454e-05	0.0001227280317508	Down	2.762316421164785	3.9063660213068414	2.2021761285691026	5.8719956156803805	7.300201141712037	6.456505433032969	103947313.0	SNAT2	protein_coding	Serotonin N-acetyltransferase 2, chloroplastic	pxb00380	Tryptophan metabolism	GO:0009507,GO:0005737,GO:0004059,GO:0008080,GO:0030187	chloroplast|cytoplasm|aralkylamine N-acetyltransferase activity|N-acetyltransferase activity|melatonin biosynthetic process
LOC103947383	764.5086084738002	408.21153442567567	1120.8056825219244	2.7461942888952326	1.4574336974843	0.0001602763210845	0.0010669530097093	Up	19.75366589379385	22.43515480077497	24.046755576458903	8.635073778308573	4.474202734624868	11.2596429599576	103947383.0		protein_coding
LOC103947386	319.27800124225087	192.49920821493976	446.05679426956186	2.315977177795874	1.2116210367282974	7.417007566101179e-13	1.807354836077757e-11	Up	9.601673653270703	10.559972055098443	9.76255882909419	5.1130407270444405	3.621991985601902	4.323394199212637	103947386.0		protein_coding
LOC103947390	45.538549235744895	26.12960998986189	64.9474884816279	2.482944503284769	1.312052015952686	0.0025472796626177	0.0119282701160302	Up	1.410091780469353	2.7431463783575234	1.3691151022029189	0.562506970264943	0.9799781867360998	0.7110646300276896	103947390.0	HOP2	protein_coding	Homologous-pairing protein 2 homolog			GO:0000794,GO:0120231,GO:0003690,GO:0120230,GO:0051026,GO:0007129,GO:0000709,GO:0010774	condensed nuclear chromosome|DNA recombinase auxiliary factor complex|double-stranded DNA binding|recombinase activator activity|chiasma assembly|homologous chromosome pairing at meiosis|meiotic joint molecule formation|meiotic strand invasion involved in reciprocal meiotic recombination
LOC103947433	681.7691602262267	358.7893691644224	1004.7489512880308	2.8003263004967835	1.4855949431277138	2.9742556982163554e-34	3.084131978866291e-32	Up	9.736506143979982	9.278329823992676	9.64095222442154	3.7903711651371528	3.0231863023435097	3.5367837589895914	103947433.0	At2g42960	protein_coding	Probable receptor-like protein kinase At2g42960			GO:0005829,GO:0016020,GO:0005524,GO:0106310,GO:0004674,GO:0006468	cytosol|membrane|ATP binding|protein serine kinase activity|protein serine/threonine kinase activity|protein phosphorylation
LOC103947469	1883.8076222061163	1054.4314320424846	2713.183812369747	2.573078194166891	1.3634953002985557	1.0302722923835623e-41	1.5309102769351008e-39	Up	24.10728260869146	22.55728810232729	23.504779951933926	10.246242014649113	7.883783802955768	9.450367072671336	103947469.0	RHM1	protein_coding	Trifunctional UDP-glucose 4,6-dehydratase/UDP-4-keto-6-deoxy-D-glucose 3,5-epimerase/UDP-4-keto-L-rhamnose-reductase RHM1	pxb00520	Amino sugar and nucleotide sugar metabolism	GO:0005829,GO:0005739,GO:0009506,GO:0008460,GO:0016853,GO:0016491,GO:0050377,GO:0010280,GO:0010315,GO:0030154,GO:0071555,GO:0051555,GO:0042127,GO:0010253	cytosol|mitochondrion|plasmodesma|dTDP-glucose 4,6-dehydratase activity|isomerase activity|oxidoreductase activity|UDP-glucose 4,6-dehydratase activity|UDP-L-rhamnose synthase activity|auxin export across the plasma membrane|cell differentiation|cell wall organization|flavonol biosynthetic process|regulation of cell population proliferation|UDP-rhamnose biosynthetic process
LOC103947473	12.359970604781802	19.72956174110876	4.990379468454848	0.254319036741933	-1.9752886376361591	0.0121435878947052	0.0442390001567885	Down	0.0565685642442559	0.0781490579524329	0.1435365634221785	0.3861303109961905	0.2201568541708908	0.5047470426081864	103947473.0	MADS1	protein_coding	Agamous-like MADS-box protein MADS1			GO:0005634,GO:0000981,GO:0046983,GO:0000978,GO:0009908,GO:0045944,GO:0006357	nucleus|DNA-binding transcription factor activity, RNA polymerase II-specific|protein dimerization activity|RNA polymerase II cis-regulatory region sequence-specific DNA binding|flower development|positive regulation of transcription by RNA polymerase II|regulation of transcription by RNA polymerase II
LOC103947485	398.6476504057495	251.93576098484607	545.3595398266528	2.163969031354232	1.1136798528470906	1.080356010483766e-12	2.5823733593876887e-11	Up	6.996993815915781	6.780404254590253	5.4328480421245215	3.206480064633975	2.667462288927131	3.104848713452073	103947485.0	At2g18540	protein_coding	Vicilin-like seed storage protein At2g18540
LOC103947545	13.302907302971173	3.14531922401742	23.46049538192492	7.3413348726012515	2.8760424117042303	0.0020649496900384	0.0099943426317559	Up	0.7793534960563688	0.6998362522114238	0.3213477335255502	0.2176271402562871	0.025276113490347	0.0	103947545.0		protein_coding
LOC103947556	820.5659449936051	1185.3628102486537	455.7690797385567	0.384656883784098	-1.3783559679742627	2.304397361923104e-16	7.751325875397586e-15	Down	7.150556438679963	7.443614328327127	8.0177518844223	19.74852327948612	14.077792805717616	25.62818937086885	103947556.0	COL6	protein_coding	Zinc finger protein CONSTANS-LIKE 6			GO:0005634,GO:0003700,GO:0000976,GO:0008270,GO:0006355	nucleus|DNA-binding transcription factor activity|transcription cis-regulatory region binding|zinc ion binding|regulation of DNA-templated transcription
LOC103947569	108.38493930959332	18.74573478802456	198.024143831162	10.613647005089202	3.4078485675477306	8.046130777694602e-28	6.056026421112331e-26	Up	3.601593025910268	3.085102465535344	3.749334573337965	0.2157465860090952	0.3816480182100482	0.4038429277042117	103947569.0	GIP2	protein_coding	Probable aspartic proteinase GIP2			GO:0048046,GO:0004190,GO:0006952,GO:0006508	apoplast|aspartic-type endopeptidase activity|defense response|proteolysis
LOC103947591	38.25403527088914	54.33268856603456	22.17538197574372	0.4089992050985125	-1.2898300556361044	0.0097252483288071	0.0368154607451772	Down	0.4662911595049122	0.2113708498061964	0.2773038215478794	0.4068982018562996	0.7939484292539928	1.1701683291822202	103947591.0	RSS3	protein_coding	Protein RICE SALT SENSITIVE 3			GO:0005737,GO:0005634	cytoplasm|nucleus
LOC103947597	31.3719688369004	16.29933994079782	46.44459773300294	2.848530818868614	1.510218015121465	0.0010451826208939	0.0055293594076911	Up	0.7731137093169991	0.6045571344252368	0.6245952459890731	0.2308201606005619	0.2554683326367945	0.2252710055363439	103947597.0	DTX19	protein_coding	Protein DETOXIFICATION 19			GO:0016020,GO:0015297,GO:0022857,GO:0042910,GO:0009636,GO:1990961	membrane|antiporter activity|transmembrane transporter activity|xenobiotic transmembrane transporter activity|response to toxic substance|xenobiotic detoxification by transmembrane export across the plasma membrane
LOC103947688	454.6382110056578	294.3606504056381	614.9157716056774	2.089283295549956	1.0630081273377163	1.4312272090452474e-13	3.7439189432983065e-12	Up	5.413769117537458	6.306739603704612	5.7552028641528725	2.9805257730381327	2.4325498386690465	3.0492187781427407	103947688.0	At5g60760	protein_coding	P-loop NTPase domain-containing protein LPA1 homolog 1			GO:0010264	myo-inositol hexakisphosphate biosynthetic process
LOC103947692	4.747724865107174	9.495449730214354	0.0	0.0195772391860804	-5.674678861675953	0.0007601098092755	0.0041953495575941	Down	0.0	0.0	0.0	0.1875023234216477	0.0419990651458328	0.1777661575069224	103947692.0	NRT2.4	protein_coding	High affinity nitrate transporter 2.4	pxb00910	Nitrogen metabolism	GO:0009705,GO:0005886,GO:0015112,GO:0071249,GO:0042128,GO:0015706	plant-type vacuole membrane|plasma membrane|nitrate transmembrane transporter activity|cellular response to nitrate|nitrate assimilation|nitrate transmembrane transport
LOC103947696	440.7252178403635	211.00468041463355	670.4457552660931	3.183246962615985	1.6704990884598845	2.7872011794559445e-17	1.0068502305786529e-15	Up	6.724954722637513	7.361027444679327	6.8001271844035385	1.7071640113437634	1.7537264811699032	3.190527924235353	103947696.0	ABCG3	protein_coding	ABC transporter G family member 3			GO:0005886,GO:0140359,GO:0005524	plasma membrane|ABC-type transporter activity|ATP binding
LOC103947708	3.686730854630977	0.3218866766157486	7.051575032646201	20.097233304262616	4.328925000622254	0.0115571123761185	0.0424565921328366	Up	0.3668157121438642	0.2111471769492586	0.2714701707834648	0.0	0.0396554136092999	0.0	103947708.0	CBP3	protein_coding	Serine carboxypeptidase 3			GO:0005773,GO:0004185,GO:0006508	vacuole|serine-type carboxypeptidase activity|proteolysis
LOC103947717	348.8951590117108	125.08183963202411	572.7084783913972	4.588786774428032	2.198112771094883	2.249764905663824e-30	1.907469792222678e-28	Up	11.313585728482106	12.683065258098164	10.882772897780152	2.2826125544933467	1.964948022663065	3.4582952299611365	103947717.0		protein_coding
LOC103947718	243.0647880184308	160.8899968287279	325.23957920813353	2.0215627623472137	1.0154709948643614	7.430358798384085e-08	9.7761274797361e-07	Up	3.176939160079052	3.360987377006331	4.179062972902434	1.6912544601845632	2.071545461741895	1.6067141086390124	103947718.0	SOK3	protein_coding	Protein SOSEKI 3			GO:0031234,GO:0042803,GO:0007049,GO:0051301,GO:1905392,GO:0051258,GO:0051302,GO:2000067,GO:0090708	extrinsic component of cytoplasmic side of plasma membrane|protein homodimerization activity|cell cycle|cell division|plant organ morphogenesis|protein polymerization|regulation of cell division|regulation of root morphogenesis|specification of plant organ axis polarity
LOC103947724	132.254021548722	84.16126389880412	180.34677919863984	2.145924563751385	1.1015993615489323	3.434243157614176e-05	0.0002671314827429	Up	3.947360681863106	4.713403516938175	4.168242779746113	1.2770124494303745	2.3886922370956274	2.4037053540291526	103947724.0	MYB62	protein_coding	Transcription factor MYB62			GO:0005634,GO:0003700,GO:0043565,GO:0016036,GO:0009740,GO:0009686,GO:0045892,GO:0010373,GO:0055062,GO:0006355,GO:0010015	nucleus|DNA-binding transcription factor activity|sequence-specific DNA binding|cellular response to phosphate starvation|gibberellic acid mediated signaling pathway|gibberellin biosynthetic process|negative regulation of DNA-templated transcription|negative regulation of gibberellin biosynthetic process|phosphate ion homeostasis|regulation of DNA-templated transcription|root morphogenesis
LOC103947743	550.8595341201642	360.0050002905685	741.7140679497596	2.060920925548737	1.0432891518896803	4.484775182728321e-13	1.1154669041631518e-11	Up	6.5085170401365176	5.252994574186464	5.10226624318275	2.8214036093516897	2.410264023484716	3.04943195059647	103947743.0	AGO5	protein_coding	Protein argonaute 5			GO:0005737,GO:0005829,GO:1990904,GO:0004521,GO:0046872,GO:0003723,GO:0098542,GO:0006417,GO:0009615,GO:0035194,GO:0009616	cytoplasm|cytosol|ribonucleoprotein complex|endoribonuclease activity|metal ion binding|RNA binding|defense response to other organism|regulation of translation|response to virus|RNA-mediated post-transcriptional gene silencing|RNAi-mediated antiviral immune response
LOC103947767	19480.88985671147	7346.660345366698	31615.119368056232	4.302944789444175	2.1053243293621944	1.252675060683394e-140	1.504619332263341e-137	Up	648.1532675129198	655.0453738837997	662.1421641819986	155.1522338291207	175.46156230362618	131.91916011018805	103947767.0	PGIP	protein_coding	Polygalacturonase inhibitor			GO:0048046	apoplast
LOC103947768	5708.172730358976	3081.0364356336377	8335.309025084309	2.7050848753450474	1.4356738610829136	1.5544600747471788e-49	2.9675775215057567e-47	Up	200.78123319679295	200.1802257140781	189.9065539276644	66.7981872965197	89.0768803653192	65.43923037315275	103947768.0	PGIP	protein_coding	Polygalacturonase inhibitor			GO:0048046	apoplast
LOC103947776	140.21054985340447	35.562858589134386	244.8582411176744	6.884303627034389	2.7833107277611657	3.2602697183952334e-29	2.6474308499205468e-27	Up	4.465340204061326	3.881514061365096	3.7555534698919617	0.5759732682649171	0.6183351726921239	0.5854215991494434	103966833.0	TBL19	protein_coding	Protein trichome birefringence-like 19			GO:0005794,GO:0016020,GO:0016413	Golgi apparatus|membrane|O-acetyltransferase activity
LOC103947801	38.63306216473417	74.9698653760951	2.2962589533733024	0.0311779898661002	-5.003328273403318	5.704223261931698e-10	1.0008255871680161e-08	Down	0.0340906795672736	0.0353220184487607	0.1621900914133817	0.7932918268326038	1.6584513126565967	5.194501878013102	103947801.0	AOC	protein_coding	Allene oxide cyclase, chloroplastic	pxb00592	alpha-Linolenic acid metabolism	GO:0009507,GO:0046423,GO:0009734,GO:0007623,GO:0050832,GO:0080186,GO:0009908,GO:0009864,GO:0009695,GO:0048573,GO:1900367,GO:0009737,GO:0009646,GO:0009637,GO:0009723,GO:0010218,GO:0042542,GO:0009625,GO:0010038,GO:0010114,GO:0009751,GO:0009651,GO:0033274,GO:0009611,GO:0006636	chloroplast|allene-oxide cyclase activity|auxin-activated signaling pathway|circadian rhythm|defense response to fungus|developmental vegetative growth|flower development|induced systemic resistance, jasmonic acid mediated signaling pathway|jasmonic acid biosynthetic process|photoperiodism, flowering|positive regulation of defense response to insect|response to abscisic acid|response to absence o…
LOC103947825	9257.161049293049	5021.4513870704	13492.87071151569	2.687303956446266	1.4261595113982724	8.715431645853176e-57	2.2038574390790308e-54	Up	134.28246202297484	138.452220313871	136.4822178221137	52.1605147292892	43.65053752420929	58.24342496437239	103947825.0		protein_coding
LOC103947852	57.39973082893147	77.52188978171075	37.27757187615219	0.479679011972358	-1.0598587781034603	0.0058703963503598	0.0242757015624478	Down	0.3146901182052509	0.6270318717146924	0.3915681239067637	0.9238063061825028	1.2011769586450955	0.6853603579494046	103947852.0		protein_coding
LOC103947917	38.79587455569129	20.71973761833603	56.87201149304656	2.7450063895607326	1.4568095074005485	0.004531791726274	0.0195682983962407	Up	0.8739256166070464	1.6298844980517742	0.4324107367262486	0.3091116538964247	0.3061075446969469	0.4678690820618449	103947917.0	TBL39	protein_coding	Protein trichome birefringence-like 39			GO:0005794,GO:0016020,GO:0009506,GO:0005773,GO:0016413	Golgi apparatus|membrane|plasmodesma|vacuole|O-acetyltransferase activity
LOC103947957	154.2832548446307	67.48507732099183	241.08143236826947	3.5718033483099707	1.8366526526237863	9.038455355046417e-16	2.860060949724731e-14	Up	4.478190651464621	3.2928611667757783	3.665458215279321	1.1205131346334505	1.061950691170868	1.057608380095638	103947957.0	AAP6	protein_coding	Amino acid permease 6			GO:0016020,GO:0005886,GO:0015172,GO:0015171,GO:0015175,GO:0015293,GO:0015800,GO:0003333,GO:0015810,GO:0015804,GO:0015827	membrane|plasma membrane|acidic amino acid transmembrane transporter activity|amino acid transmembrane transporter activity|neutral L-amino acid transmembrane transporter activity|symporter activity|acidic amino acid transport|amino acid transmembrane transport|aspartate transmembrane transport|neutral amino acid transport|tryptophan transport
LOC103947971	14.47416265635473	4.459670192135811	24.488655120573643	5.57138279280502	2.4780354425981934	0.0085494773075128	0.0331885013755876	Up	0.4304927673082025	0.3763479021907324	0.1664094131068741	0.0	0.0130891952011136	0.1662048377277435	103947971.0	DTX48	protein_coding	Protein DETOXIFICATION 48			GO:0005794,GO:0000139,GO:0017119,GO:0043229,GO:0005770,GO:0031902,GO:0016020,GO:0015297,GO:0005381,GO:0022857,GO:0042910,GO:0055072,GO:0006826,GO:1905428,GO:0009737,GO:0009646,GO:0009408,GO:0009624,GO:0006970,GO:0010015,GO:1990961	Golgi apparatus|Golgi membrane|Golgi transport complex|intracellular organelle|late endosome|late endosome membrane|membrane|antiporter activity|iron ion transmembrane transporter activity|transmembrane transporter activity|xenobiotic transmembrane transporter activity|iron ion homeostasis|iron ion transport|regulation of plant organ formation|response to abscisic acid|response to absence of ligh…
LOC103947999	98.37466106549316	62.37527865287753	134.37404347810875	2.1550207887645363	1.107701786577873	0.0003807593316612	0.002298188704732	Up	4.146791796452009	3.8156123708547134	4.3285598097363485	1.2098012678814072	2.8604087713119912	1.7204724625304393	103965094.0	PP2A9	protein_coding	Protein PHLOEM PROTEIN 2-LIKE A9			GO:0030246	carbohydrate binding
LOC103948032	318.06555446246466	136.91534532109958	499.21576360382966	3.646981117277028	1.866702729950605	4.9028179300032186e-30	4.0847841753815835e-28	Up	12.34539390915838	12.996374574003603	11.15838658044316	3.477272019508656	3.008925830291982	3.6423944634976544	103967216.0	COL5	protein_coding	Zinc finger protein CONSTANS-LIKE 5			GO:0005634,GO:0003700,GO:0000976,GO:0008270,GO:0006355,GO:0009909	nucleus|DNA-binding transcription factor activity|transcription cis-regulatory region binding|zinc ion binding|regulation of DNA-templated transcription|regulation of flower development
LOC103948170	30.896521985983657	13.540581803169935	48.25246216879737	3.557866412156866	1.831012342494636	0.013767202113218	0.0491598086606882	Up	0.4773023724281607	0.4808050173904805	0.933558349785478	0.037022833980949	0.4772982915143453	0.0273003127030711	103948170.0	DTX40	protein_coding	Protein DETOXIFICATION 40			GO:0016020,GO:0000325,GO:0005774,GO:0005773,GO:0015297,GO:0022857,GO:0042910,GO:1990961	membrane|plant-type vacuole|vacuolar membrane|vacuole|antiporter activity|transmembrane transporter activity|xenobiotic transmembrane transporter activity|xenobiotic detoxification by transmembrane export across the plasma membrane
LOC103948180	27.25132313009047	43.63501293980382	10.86763332037713	0.2482186084988075	-2.0103168191346037	0.000345794268351	0.002113700460932	Down	0.3697739033708309	0.2809619693276425	0.1407391438393538	1.4226366761198028	0.6715836175768541	1.1167197803720406	103948180.0	S40-7	protein_coding	Protein S40-7			GO:0005737,GO:0010150,GO:0009737,GO:0009751	cytoplasm|leaf senescence|response to abscisic acid|response to salicylic acid
LOC103948211	109.73659367237	57.52587291228068	161.94731443245928	2.815690741969409	1.4934888859893465	5.307232579741504e-09	8.13832431375673e-08	Up	5.373011358349557	5.9194288914823066	4.983105112650744	1.6776210000226106	2.183743728423131	1.9956393602940288	103948211.0	RBCX1	protein_coding	Chaperonin-like RBCX protein 1, chloroplastic			GO:0009534,GO:0044183,GO:0015977,GO:0061077,GO:0015979,GO:0009409,GO:0009651,GO:0009414,GO:0110102	chloroplast thylakoid|protein folding chaperone|carbon fixation|chaperone-mediated protein folding|photosynthesis|response to cold|response to salt stress|response to water deprivation|ribulose bisphosphate carboxylase complex assembly
LOC103948222	211.439551170981	282.3255933361621	140.55350900579992	0.4974914491784033	-1.0072563658821898	3.41339536147019e-06	3.3086061898151035e-05	Down	2.4584457303258977	2.7696220125365523	2.877666324034448	6.3927843829043045	6.131823795863562	3.957335221701384	103948222.0		protein_coding
LOC103948231	177017.31967089587	88634.21621782293	265400.4231239687	2.994314294290299	1.5822256599455196	5.490785773612579e-170	9.310757735054695e-167	Up	5947.328055837713	5901.422830947146	5912.426412399019	2100.6126257112373	1980.2812017217475	1922.307141935241	103948231.0		protein_coding	1-aminocyclopropane-1-carboxylate oxidase 1	pxb00270	Cysteine and methionine metabolism	GO:0009815,GO:0031418,GO:0046872,GO:0009693,GO:0009835	1-aminocyclopropane-1-carboxylate oxidase activity|L-ascorbic acid binding|metal ion binding|ethylene biosynthetic process|fruit ripening
LOC103948233	204.9841983811176	78.77062936286791	331.19776739936697	4.200539158311538	2.0705745162486497	1.4277452976817018e-19	6.226567881432741e-18	Up	5.1724013905844615	5.0796142378338	4.422353696881277	0.9349862841419522	1.6483469607898389	0.9569987000681476	103948233.0	EHD2	protein_coding	EH domain-containing protein 2	pxb04144	Endocytosis	GO:0005737,GO:0010008,GO:0043231,GO:0016020,GO:0005634,GO:0005886,GO:0009506,GO:0005509,GO:0003925,GO:0005525,GO:0006897,GO:0016197,GO:0051260,GO:0032956	cytoplasm|endosome membrane|intracellular membrane-bounded organelle|membrane|nucleus|plasma membrane|plasmodesma|calcium ion binding|G protein activity|GTP binding|endocytosis|endosomal transport|protein homooligomerization|regulation of actin cytoskeleton organization
LOC103948289	96.9755934846852	56.804491507041405	137.14669546232892	2.417592696569596	1.273571207310143	5.533535118339736e-05	0.0004114398164982	Up	1.6795302383199286	1.6176451819586366	1.4968206966027242	0.7486273824465343	0.3682531960278929	0.8889326884560835	103948293.0	PSY1R	protein_coding	Tyrosine-sulfated glycopeptide receptor 1			GO:0005886,GO:0005524,GO:0042802,GO:0001653,GO:0106310,GO:0004674,GO:0004888,GO:0045851,GO:0006468,GO:0031347,GO:0009826	plasma membrane|ATP binding|identical protein binding|peptide receptor activity|protein serine kinase activity|protein serine/threonine kinase activity|transmembrane signaling receptor activity|pH reduction|protein phosphorylation|regulation of defense response|unidimensional cell growth
LOC103948319	24.37518400849464	0.0	48.75036801698926	270.3786929629246	8.078837655123005	3.2580290302522966e-10	5.8883512761807485e-09	Up	1.0872448772083485	1.025933883765452	0.6835333718436367	0.0	0.0	0.0	103948319.0		protein_coding
LOC103948346	351.8035086866443	473.3831929159469	230.2238244573416	0.4860273347067396	-1.0408906400339095	1.6535985310363658e-12	3.891288559525333e-11	Down	6.130624715496339	5.902122341743205	5.347303403812776	12.22120197535786	12.625665112933106	11.33488958132502	103948346.0		protein_coding
LOC103948365	808.4255505715379	1084.8296349452512	532.0214661978245	0.4901826214097862	-1.028608758072158	2.9026778816746447e-17	1.0472527571343556e-15	Down	20.501480897903644	20.929602361710074	17.822202650407604	37.32375016581707	46.82462348750183	38.25690053071808	103948365.0		protein_coding
LOC103948395	50.81985161561179	70.30103910250644	31.33866412871714	0.4469732488786225	-1.16173960545871	0.003704777879608	0.0165244672652734	Down	0.5419650531206249	0.6952407045890223	1.1541665998533128	1.9698046284735733	1.4061675745136382	2.0459228246403334	103939112.0	ALY1	protein_coding	THO complex subunit 4A	pxb03040,pxb03013,pxb03015	Spliceosome|Nucleocytoplasmic transport|mRNA surveillance pathway	GO:0005730,GO:0005654,GO:0005634,GO:0003729,GO:0006406	nucleolus|nucleoplasm|nucleus|mRNA binding|mRNA export from nucleus
LOC103948403	1038.2081875363888	592.1154819442531	1484.300893128524	2.5072500844882715	1.3261059042918113	0.0001002149424422	0.000702894439363	Up	51.41970250588096	54.06875924022087	54.15552896751772	21.305677839984668	12.817196184434447	30.23482548221573	103948403.0		protein_coding
LOC103948419	127.47077658211413	12.63077398012149	242.31077918410665	19.0949785360767	4.255121393171272	4.31493917087359e-36	5.035900869585951e-34	Up	2.7481468714881845	3.693935493064784	4.198008522663923	0.1797499903952666	0.2601583560221352	0.1223502135180833	103948419.0	GLC1	protein_coding	Glucan endo-1,3-beta-glucosidase			GO:0005886,GO:0042973,GO:0005975,GO:0006952	plasma membrane|glucan endo-1,3-beta-D-glucosidase activity|carbohydrate metabolic process|defense response
LOC103948430	72.52051237550239	20.94332511148384	124.09769963952088	5.935418235308293	2.569349691997949	8.318739442806204e-14	2.222468043723581e-12	Up	1.4479567584626218	1.6589372075593316	2.000404652769278	0.220307096605597	0.3522026866615457	0.3010149610415801	103948430.0	RLCK176	protein_coding	Receptor-like cytoplasmic kinase 176			GO:0005524,GO:0106310,GO:0004674,GO:0045087,GO:0006468	ATP binding|protein serine kinase activity|protein serine/threonine kinase activity|innate immune response|protein phosphorylation
LOC103948446	3.738588449125064	7.477176898250133	0.0	0.0248423623815849	-5.3310538167742525	0.0025226604522448	0.0118309663904869	Down	0.0	0.0	0.0	0.0571850383433596	0.1554159242615485	0.0632516177522025	103948446.0	CNGC1	protein_coding	Cyclic nucleotide-gated ion channel 1	pxb04626	Plant-pathogen interaction	GO:0005886,GO:0005516,GO:0030552,GO:0030553,GO:0005216	plasma membrane|calmodulin binding|cAMP binding|cGMP binding|ion channel activity
LOC103948451	686.3595534540018	928.6110131355543	444.10809377244914	0.4781701377872714	-1.0644040598011109	4.4050313635553533e-16	1.4446398079318566e-14	Down	5.907534292674064	4.86109817646128	5.35235990419057	12.872321496248288	11.20885050300369	10.027228135063837	103948451.0	LPR1	protein_coding	Multicopper oxidase LPR1			GO:0005783,GO:0005789,GO:0005507,GO:0016491,GO:0016682,GO:0016036,GO:0010073	endoplasmic reticulum|endoplasmic reticulum membrane|copper ion binding|oxidoreductase activity|oxidoreductase activity, acting on diphenols and related substances as donors, oxygen as acceptor|cellular response to phosphate starvation|meristem maintenance
LOC103948476	8616.24854147889	325.64249338587865	16906.85458957189	51.894081149246425	5.697498094287847	7.648594960454374e-81	3.392093029615664e-78	Up	462.1822895578434	456.8768374745311	457.01846029289663	9.81747471988981	11.709064694097352	5.330256248983008	103948476.0	TL1	protein_coding	Thaumatin-like protein 1a			GO:0005576	extracellular region
LOC103948480	590.755538587533	953.3898429078424	228.12123426722417	0.2392523030165244	-2.06339528288441	8.666898957747156e-64	2.7455021566481005e-61	Down	9.702218091579482	9.605872744439235	9.765267115173224	42.82626959491682	40.90629950097262	39.24526927213432	103948480.0		protein_coding	Non-specific lipid-transfer protein 2 OS=Prunus armeniaca OX=36596 PE=1 SV=1			GO:0008289,GO:0006869	lipid binding|lipid transport
LOC103948500	287.12894875240335	154.0547764573296	420.20312104747705	2.724701995124028	1.446098448727387	1.1672448005022837e-17	4.341698821171527e-16	Up	6.367348054393905	6.12721480773316	6.28892748188585	2.702931474804859	2.1926021021194853	2.070974106165491	103948500.0	PMI1	protein_coding	Mannose-6-phosphate isomerase 1	pxb00051,pxb00520	Fructose and mannose metabolism|Amino sugar and nucleotide sugar metabolism	GO:0005829,GO:0004476,GO:0008270,GO:0005975,GO:0009793,GO:0009298,GO:0046686,GO:0032025,GO:0033591,GO:0009416,GO:0010043	cytosol|mannose-6-phosphate isomerase activity|zinc ion binding|carbohydrate metabolic process|embryo development ending in seed dormancy|GDP-mannose biosynthetic process|response to cadmium ion|response to cobalt ion|response to L-ascorbic acid|response to light stimulus|response to zinc ion
LOC103948515	698.01630524414	1080.807150963905	315.22545952437525	0.2916406872464746	-1.777736088549291	3.297178850293605e-46	5.7955960193545e-44	Down	2.806275673277892	3.088111015670128	3.1214090663547727	9.862880368034231	11.863147827896452	9.584157439717806	103948515.0	At3g47200	protein_coding	UPF0481 protein At3g47200			GO:0005886	plasma membrane
LOC103948529	223.62803804649928	327.3541651815325	119.90191091146596	0.3665531915342531	-1.4479055279211803	1.0802925922572991e-09	1.8179564831874586e-08	Down	5.260046491196404	3.6856364174499214	4.464934819134604	13.490587682489574	8.357910247984849	15.155522631431529	103948529.0		protein_coding
LOC103948547	5531.550484660987	3606.729575972309	7456.371393349662	2.067841097242977	1.0481253263551795	8.851255877805138e-25	5.383020109482884e-23	Up	76.0307023636353	74.81033832482807	80.3088782418613	32.18749377850013	35.41093882058057	45.57983917905095	103948547.0	TPC1A	protein_coding	Two pore calcium channel protein 1A			GO:0000325,GO:0005774,GO:0005509,GO:0005245,GO:0006816,GO:0006952,GO:0034765	plant-type vacuole|vacuolar membrane|calcium ion binding|voltage-gated calcium channel activity|calcium ion transport|defense response|regulation of ion transmembrane transport
LOC103948583	74.5014492752785	45.648052490765046	103.35484605979192	2.2635278132386825	1.1785730338996432	7.448267207010071e-05	0.0005381233052042	Up	2.4191307489375515	2.773158432523472	2.669172499718485	1.2456388483144392	1.1017453547204945	1.165817843681195	103948583.0	ndhT	protein_coding	NAD(P)H-quinone oxidoreductase subunit T, chloroplastic			GO:0009507,GO:0009535,GO:0010598,GO:0048038	chloroplast|chloroplast thylakoid membrane|NAD(P)H dehydrogenase complex (plastoquinone)|quinone binding
LOC103948645	16.998757018456235	4.753165376060396	29.244348660852065	6.07760893406894	2.6035038471158045	0.0009800845323477	0.0052475662730293	Up	0.758929059607995	1.067177357388864	0.5158124286526072	0.3027482975782044	0.0527436535690196	0.0279054920487057	103948645.0	MYB2	protein_coding	Transcription factor MYB2			GO:0005634,GO:0003700,GO:0043565,GO:0045893,GO:1901002,GO:1902584,GO:0006355,GO:0009409	nucleus|DNA-binding transcription factor activity|sequence-specific DNA binding|positive regulation of DNA-templated transcription|positive regulation of response to salt stress|positive regulation of response to water deprivation|regulation of DNA-templated transcription|response to cold
LOC103948669	182.8944346882384	273.9348224311271	91.8540469453498	0.3348596027734724	-1.5783717540583733	2.088532511446237e-14	5.862329767036093e-13	Down	3.206338778811475	4.224462583423657	3.314558714190712	10.979889396700177	11.40021818581026	10.06625379002988	103948669.0	PGR5	protein_coding	Protein PROTON GRADIENT REGULATION 5, chloroplastic			GO:0009507,GO:0009534,GO:0009535,GO:0009055,GO:0071484,GO:0010117,GO:0009773,GO:0009644,GO:0009414	chloroplast|chloroplast thylakoid|chloroplast thylakoid membrane|electron transfer activity|cellular response to light intensity|photoprotection|photosynthetic electron transport in photosystem I|response to high light intensity|response to water deprivation
LOC103948721	57.22430444223962	87.36649583948801	27.08211304499123	0.3107582471692356	-1.6861354156215904	5.675661970284504e-06	5.24903136404849e-05	Down	0.3374776546956553	0.2937204350594447	0.4495641935202128	0.8795496623704375	1.4447568500934846	1.2091238838866332	103927040.0	NPF5.2	protein_coding	Protein NRT1/ PTR FAMILY 5.2			GO:0016020,GO:0071916,GO:0022857,GO:0042937,GO:0042742,GO:0042938,GO:0042538,GO:0009737,GO:0080052,GO:0009753,GO:0043201,GO:0080053,GO:0009751,GO:0009611,GO:0055085,GO:0042939	membrane|dipeptide transmembrane transporter activity|transmembrane transporter activity|tripeptide transmembrane transporter activity|defense response to bacterium|dipeptide transport|hyperosmotic salinity response|response to abscisic acid|response to histidine|response to jasmonic acid|response to leucine|response to phenylalanine|response to salicylic acid|response to wounding|transmembrane t…
LOC103948764	221.25303805122823	42.7474772806474	399.7585988218089	9.40200903674434	3.232969067179169	2.2069502990028882e-30	1.8766889754972347e-28	Up	9.918077089155071	11.032336288733854	10.980141730853797	1.0313417160868512	0.5258822040526026	1.8919813960723664	103937025.0	NDR1	protein_coding	Protein NDR1			GO:0016020,GO:0005886,GO:0009506,GO:0042742,GO:0050832,GO:0098542,GO:0009626,GO:0010942	membrane|plasma membrane|plasmodesma|defense response to bacterium|defense response to fungus|defense response to other organism|plant-type hypersensitive response|positive regulation of cell death
LOC103948818	776.6490697526151	498.2383811619372	1055.0597583432923	2.1193424200712205	1.0836167013619604	2.200919384441768e-17	8.020973842642586e-16	Up	31.60919769489705	29.00964260804424	28.74069241129405	12.77705564740098	12.93757869003411	16.994444657661788	103948818.0	LPPG	protein_coding	Lipid phosphate phosphatase gamma	pxb00510	N-Glycan biosynthesis	GO:0009507,GO:0009706,GO:0005789,GO:0043231,GO:0047874,GO:0008195,GO:0006651,GO:0008610,GO:0048868,GO:0006487	chloroplast|chloroplast inner membrane|endoplasmic reticulum membrane|intracellular membrane-bounded organelle|dolichyldiphosphatase activity|phosphatidate phosphatase activity|diacylglycerol biosynthetic process|lipid biosynthetic process|pollen tube development|protein N-linked glycosylation
LOC103948834	17.733035157884704	5.776730233033973	29.689340082735423	5.20896955943404	2.3809980061840514	0.0024368548023738	0.0114952075581788	Up	0.3303406038068571	0.3101843143551023	0.265212750604591	0.0192176061314494	0.0100440541036688	0.1487943872465697	103948834.0		protein_coding
LOC103948926	72.18040156512029	98.23191295067171	46.12889017956888	0.4699088802680955	-1.089547063054511	0.001827969507267	0.0089969057514065	Down	0.7197017136999868	1.2749013089214731	1.1708071560914348	1.5342866431064204	2.6202691017790603	2.6770433216007308	103948926.0	COL1	protein_coding	Zinc finger protein CONSTANS-LIKE 1			GO:0005634,GO:0003677,GO:0003700,GO:0042802,GO:0008270,GO:0009909	nucleus|DNA binding|DNA-binding transcription factor activity|identical protein binding|zinc ion binding|regulation of flower development
LOC103948937	659.3722333851289	309.13327055980665	1009.6111962104508	3.266277768663292	1.7076474848472565	1.8493129988278703e-05	0.000152882551813	Up	11.726260352453528	11.101405823623567	10.71918092179324	4.259189329486588	1.7720962313759503	4.3406325750055625	103948937.0	At5g02620	protein_coding	Ankyrin repeat-containing protein At5g02620			GO:0005783,GO:0005886,GO:0008157,GO:0019888,GO:0035304	endoplasmic reticulum|plasma membrane|protein phosphatase 1 binding|protein phosphatase regulator activity|regulation of protein dephosphorylation
LOC103948940	14.481172792790757	5.5998860203708265	23.36245956521067	4.192679501842777	2.0678725514401264	0.0040873743831995	0.0179504481024519	Up	0.303571623843198	0.3931706053537921	0.6138167900966026	0.0706412694349143	0.1107616724949412	0.136736911038658	103948940.0	NAKR2	protein_coding	Protein SODIUM POTASSIUM ROOT DEFECTIVE 2			GO:0046872	metal ion binding
LOC103948974	19.056134052269368	28.91059556059443	9.20167254394431	0.3168790145199157	-1.6579959752446425	0.0116463892709932	0.0427246708468976	Down	0.1731714965009849	0.1076558203916698	0.032955284205774	0.4083438885715254	0.2920488916673161	0.2971472348870783	103948974.0		protein_coding
LOC103948990	525.7282461436779	293.8344140714642	757.6220782158913	2.577518773056006	1.3659829353319564	1.5593608484932582e-21	7.710410836966581e-20	Up	6.029847322912839	4.7291182782470935	4.867603600398232	2.2541320849934774	1.894496643321008	1.9831163223045205	103930649.0	RNL	protein_coding	tRNA ligase 1			GO:0005737,GO:0005634,GO:0005524,GO:0004519,GO:0016301,GO:0046872,GO:0003729,GO:0003972,GO:0009734,GO:0016310,GO:0010928,GO:0042245,GO:0006412,GO:0006388	cytoplasm|nucleus|ATP binding|endonuclease activity|kinase activity|metal ion binding|mRNA binding|RNA ligase (ATP) activity|auxin-activated signaling pathway|phosphorylation|regulation of auxin mediated signaling pathway|RNA repair|translation|tRNA splicing, via endonucleolytic cleavage and ligation
LOC103949019	368.6383232745662	170.3129254555644	566.9637210935676	3.3364385951079463	1.7383089522703956	2.5249467631776312e-18	9.796317677270736e-17	Up	12.886815150317336	13.477302044484912	14.076136580943375	2.8976862824124408	3.686388120390845	5.714506244535395	103949019.0		protein_coding	Osmotin-like protein OS=Solanum lycopersicum OX=4081 PE=1 SV=1			GO:0005576,GO:0006952	extracellular region|defense response
LOC103949022	51.1290292528034	74.98088653177071	27.27717197383615	0.3639049927919516	-1.4583662497347811	5.769131047807777e-05	0.0004265362746512	Down	0.3818956960387268	0.4109084142979433	0.3913344693621756	0.9843764721042524	1.0861306557165444	1.224906582372846	103956027.0	UGT74F2	protein_coding	UDP-glycosyltransferase 74F2			GO:0005829,GO:0052641,GO:0090704,GO:0080043,GO:0080044,GO:0052639,GO:0052640,GO:0080002,GO:0035251,GO:0018874,GO:0046482,GO:0010030,GO:0009696	cytosol|benzoic acid glucosyltransferase activity|nicotinate-O-glucosyltransferase activity|quercetin 3-O-glucosyltransferase activity|quercetin 7-O-glucosyltransferase activity|salicylic acid glucosyltransferase (ester-forming) activity|salicylic acid glucosyltransferase (glucoside-forming) activity|UDP-glucose:4-aminobenzoate acylglucosyltransferase activity|UDP-glucosyltransferase activity|ben…
LOC103949085	5687.135633959107	3770.607913338913	7603.663354579296	2.0163392385794143	1.0117383851884696	6.131684862496421e-37	7.458146815661786e-35	Up	106.86382199751296	105.87522729884256	104.96550993031704	59.24192481297243	48.98187374477599	51.160905251525485	103949085.0	CIPK6	protein_coding	CBL-interacting serine/threonine-protein kinase 6			GO:0005783,GO:0005524,GO:0106310,GO:0004674,GO:0010540,GO:0042538,GO:0006468,GO:0051592,GO:0009651,GO:0009414,GO:0007165	endoplasmic reticulum|ATP binding|protein serine kinase activity|protein serine/threonine kinase activity|basipetal auxin transport|hyperosmotic salinity response|protein phosphorylation|response to calcium ion|response to salt stress|response to water deprivation|signal transduction
LOC103949086	489.32337141205534	665.0497297719502	313.5970130521605	0.4714404088311125	-1.0848526724856742	5.542750198879014e-16	1.7932756451524732e-14	Down	3.321147525446532	3.954143357618689	3.9185781111303153	8.127389685260367	8.495536973959004	7.410512888474116	103927661.0		non_coding
LOC103949115	53.025436191712295	29.915062715747517	76.13580966767705	2.5368286094023382	1.3430260528201323	0.0022245221512844	0.0106368203400386	Up	1.0522848674961902	0.6080479571580343	0.6161672557056522	0.4991524049350099	0.2165806885244959	0.187507664483212	103949115.0	SD16	protein_coding	Receptor-like serine/threonine-protein kinase SD1-6			GO:0005829,GO:0005886,GO:0005524,GO:0030246,GO:0004672,GO:0106310,GO:0004674,GO:0004675,GO:0031625,GO:0046777,GO:0006468,GO:0048544	cytosol|plasma membrane|ATP binding|carbohydrate binding|protein kinase activity|protein serine kinase activity|protein serine/threonine kinase activity|transmembrane receptor protein serine/threonine kinase activity|ubiquitin protein ligase binding|protein autophosphorylation|protein phosphorylation|recognition of pollen
LOC103949135	170.7138303387109	108.95971983160644	232.4679408458152	2.131866733698518	1.092117255807474	3.7039882469725954e-06	3.560349089545815e-05	Up	1.4004875998162196	1.2595309608488152	1.1886740395375115	0.7873603106686263	0.4414904783320047	0.5940500236676725	103949135.0	CTR1	protein_coding	Serine/threonine-protein kinase CTR1			GO:0005789,GO:0005524,GO:0106310,GO:0004674,GO:0004712,GO:0009873,GO:0009686,GO:0010105,GO:0046777,GO:2000069,GO:2000035,GO:0048510,GO:0009723,GO:0009750,GO:0001666,GO:0009744,GO:0010182	endoplasmic reticulum membrane|ATP binding|protein serine kinase activity|protein serine/threonine kinase activity|protein serine/threonine/tyrosine kinase activity|ethylene-activated signaling pathway|gibberellin biosynthetic process|negative regulation of ethylene-activated signaling pathway|protein autophosphorylation|regulation of post-embryonic root development|regulation of stem cell divisi…
LOC103949215	15.856827116477676	29.04429161334883	2.669362619606526	0.0922570326219355	-3.438197299825797	2.3980976500742887e-05	0.0001933705201641	Down	0.1217308779238487	0.0315319346107853	0.0868721706442029	1.3313613141563645	0.6810290888101569	0.6266388148105377			non_coding
LOC103949237	219.06283123836712	315.74596195320186	122.37970052353236	0.3884317106196047	-1.3642671112101026	3.787760482016953e-09	5.9536407532771374e-08	Down	1.5551893141945166	0.9368383727481348	1.8698200538657013	3.287899136659002	3.859104284524666	4.244887578819991	103949237.0		protein_coding
LOC103949245	124.2502127562666	60.62033741655444	187.88008809597864	3.0998423330904954	1.63219483774044	3.098854098709377e-09	4.9245130707549746e-08	Up	1.9733148912451333	2.64155067706939	3.385255364538009	0.7642016909418418	1.0650904283544962	0.7859559920210074	103949245.0	CBL7	protein_coding	Calcineurin B-like protein 7			GO:0005886,GO:0005509,GO:0019900,GO:0019722	plasma membrane|calcium ion binding|kinase binding|calcium-mediated signaling
LOC103949251	120.33930908552092	168.65319814501555	72.02542002602631	0.4269692469358728	-1.2277959334511486	1.546286407474398e-05	0.0001301834061573	Down	3.306477685310795	1.663061195341302	1.8632745927669885	5.318702345726779	6.028131864587575	4.858388496064337	103949251.0		protein_coding
LOC103949297	235.9463257762167	144.944294383865	326.9483571685682	2.253510567951515	1.1721742156603248	2.5886845672157413e-07	3.1119270233164368e-06	Up	3.023087348015108	4.07533178668705	3.371420325560134	1.3212198827453705	2.192839728533168	1.1936494540959766	103950136.0	OPT7	protein_coding	Oligopeptide transporter 7			GO:0016020,GO:0005886,GO:0035673,GO:0015031	membrane|plasma membrane|oligopeptide transmembrane transporter activity|protein transport
LOC103949316	123.74379499085872	62.87354415286468	184.61404582885268	2.936993896651975	1.5543402676106437	8.58770374162379e-09	1.2754133733116386e-07	Up	2.959301242436428	2.5670426015594665	3.8635931569557695	0.9128362912438508	1.3894274843408567	0.9388217290557376	103949316.0	MGL	protein_coding	Methionine gamma-lyase	pxb00270,pxb00450	Cysteine and methionine metabolism|Selenocompound metabolism	GO:0005737,GO:0005829,GO:0016846,GO:0004123,GO:0018826,GO:0030170,GO:0009970,GO:0042631,GO:0019343,GO:0019458,GO:0051289,GO:0019346	cytoplasm|cytosol|carbon-sulfur lyase activity|cystathionine gamma-lyase activity|methionine gamma-lyase activity|pyridoxal phosphate binding|cellular response to sulfate starvation|cellular response to water deprivation|cysteine biosynthetic process via cystathionine|methionine catabolic process via 2-oxobutanoate|protein homotetramerization|transsulfuration
LOC103949320	4.3776103832841535	0.3218866766157486	8.433334089952552	24.021277304729487	4.5862409616763165	0.0052959448013529	0.0222968016340879	Up	0.0844764946083617	0.1458795746578808	0.1205718151418006	0.0	0.0136987738926701	0.0	103949320.0	BHLH14	protein_coding	Transcription factor bHLH14			GO:0005737,GO:0005634,GO:0003700,GO:0046983,GO:0000976,GO:0010629,GO:0006355	cytoplasm|nucleus|DNA-binding transcription factor activity|protein dimerization activity|transcription cis-regulatory region binding|negative regulation of gene expression|regulation of DNA-templated transcription
LOC103949321	54.9575588045989	35.05077339911713	74.86434421008062	2.1417661583699594	1.0988009728163544	0.0069004676324168	0.0277433445522565	Up	0.471963447471441	0.7735257620926521	0.6532122458919479	0.255595360400813	0.1836815009663456	0.4594048254306575	103949321.0	CRPK1	protein_coding	Cold-responsive protein kinase 1			GO:0005634,GO:0005886,GO:0005524,GO:0106310,GO:0004674,GO:0046777,GO:0009409,GO:0050826,GO:0009625,GO:0002237	nucleus|plasma membrane|ATP binding|protein serine kinase activity|protein serine/threonine kinase activity|protein autophosphorylation|response to cold|response to freezing|response to insect|response to molecule of bacterial origin
LOC103949392	201.7075746839455	22.81538890696409	380.5997604609267	16.558302838486902	4.049482904682668	7.952030217215854e-41	1.1236920346651051e-38	Up	4.002690968212855	3.1155073163769247	3.864383248301576	0.3998325931465167	0.1234834117890728	0.1407157707637006	103949392.0		protein_coding	Delta-1-pyrroline-5-carboxylate synthase OS=Actinidia deliciosa OX=3627 PE=2 SV=1	pxb00330	Arginine and proline metabolism	GO:0005737,GO:0005524,GO:0004349,GO:0004350,GO:0055129,GO:0016310	cytoplasm|ATP binding|glutamate 5-kinase activity|glutamate-5-semialdehyde dehydrogenase activity|L-proline biosynthetic process|phosphorylation
LOC103949405	80.09893445932396	5.317271858352684	154.88059706029512	29.541823064275697	4.884686954322287	2.1263114806863055e-26	1.442239554205745e-24	Up	9.43080963777582	8.09468893375454	8.017849074791263	0.1038842197572269	0.3257696249851213	0.459619869037506			non_coding
LOC103949406	124.973603578206	52.92732431577877	197.0198828406332	3.736801519362368	1.9018039368425088	2.992404000857706e-11	6.161573580908933e-10	Up	7.360133444964548	6.848572395204848	6.59536528090811	1.1972319040592627	1.7033802663994757	2.758838418451588	103949406.0	PHOS32	protein_coding	Universal stress protein PHOS32			GO:0009507,GO:0009536,GO:0005524,GO:0002238	chloroplast|plastid|ATP binding|response to molecule of fungal origin
LOC103949551	263.43159017856226	372.0058144088848	154.8573659482399	0.415751789598836	-1.2662056212971051	2.3610430004685163e-10	4.357348692349931e-09	Down	2.5426774243180272	2.603883778068504	1.617630460356679	4.843538946746412	5.925937949890553	5.6922105516438375	103949551.0		protein_coding
LOC103949561	252.55863725180456	370.244192794292	134.87308170931718	0.3637548342370177	-1.4589616735786664	6.950933183422116e-14	1.874411140117019e-12	Down	3.8372565632070894	5.256216958098567	3.867831080691463	11.744319794350712	13.921581373477643	10.378797958776897	103949557.0		protein_coding
LOC103949601	801.0770785804923	484.4540877250367	1117.7000694359474	2.307274913339445	1.2061899123355972	8.160822767870656e-27	5.696175252528025e-25	Up	33.27717789933885	33.0809013517994	34.96167440739748	15.986820173118856	13.249417456752727	15.188271795494831	103949601.0	RABA5B	protein_coding	Ras-related protein RABA5b			GO:0005829,GO:0012505,GO:0005886,GO:0005525,GO:0003924,GO:0006886	cytosol|endomembrane system|plasma membrane|GTP binding|GTPase activity|intracellular protein transport
LOC103949617	278.5932633377432	183.13245085182075	374.0540758236655	2.042500698362633	1.0303365716508293	8.475284537550874e-09	1.260665775871925e-07	Up	2.9082458139662584	2.1207279708869047	2.5902066377448216	1.1995478586721584	1.4148101912085538	1.163614280167223	103949617.0	FH1	protein_coding	Formin-like protein 1			GO:0016020,GO:0005886,GO:0003779,GO:0051015,GO:0030036,GO:0045010,GO:0051016	membrane|plasma membrane|actin binding|actin filament binding|actin cytoskeleton organization|actin nucleation|barbed-end actin filament capping
LOC103949634	673.9622407217547	378.50743816195984	969.4170432815496	2.564012621056256	1.358403363473993	6.177133631167934e-25	3.80487673473671e-23	Up	9.67119906520351	9.123619879208924	9.713596836790934	3.417415118548908	3.3495558222249566	4.497023028760411	103949635.0	At4g33300	protein_coding	Probable disease resistance protein At4g33300			GO:0048046,GO:0043531,GO:0005524,GO:0042742,GO:0050832	apoplast|ADP binding|ATP binding|defense response to bacterium|defense response to fungus
LOC103949635	410.7177461857924	268.74723084644853	552.688261525136	2.05800093719212	1.041243639220276	1.2675550437545236e-13	3.3308850725899416e-12	Up	5.350566092144421	5.642043344247131	6.213643976858456	2.7156456612302207	2.715682277704261	3.036271378346924	103949635.0	At4g33300	protein_coding	Probable disease resistance protein At4g33300			GO:0048046,GO:0043531,GO:0005524,GO:0042742,GO:0050832	apoplast|ADP binding|ATP binding|defense response to bacterium|defense response to fungus
LOC103949662	11.565545905269492	22.44152566886068	0.6895661416783208	0.0301159628332844	-5.053327805912779	4.349528781007073e-05	0.0003310028145989	Down	0.0112889529793967	0.0116967045088838	0.0	0.2626945031817445	0.2745938057681316	0.2208278269016372	103949662.0		protein_coding
LOC103949699	178.7948016749404	78.28670607019791	279.3028972796828	3.571958911790178	1.8367154852470744	9.26052062269579e-18	3.4714307931138043e-16	Up	3.722314575633528	3.2286255197243405	3.057308241446344	0.9141490849637164	0.8257903451033155	1.0985097178450396	103949949.0	At1g47380	protein_coding	Probable protein phosphatase 2C 12			GO:0046872,GO:0017018,GO:0004722,GO:0035970	metal ion binding|myosin phosphatase activity|protein serine/threonine phosphatase activity|peptidyl-threonine dephosphorylation
LOC103949707	68.3635358047784	93.32432185821332	43.4027497513435	0.4655619642383117	-1.1029548979948336	0.0013707635707467	0.0070154056453948	Down	1.7498276020997057	1.7123066116556491	2.774997959800688	5.067200599041558	5.154853456367923	3.352849799950941	103949745.0	MP3	protein_coding	Probable steroid-binding protein 3			GO:0005829,GO:0012505,GO:0016020,GO:0005634,GO:0005773,GO:0005496	cytosol|endomembrane system|membrane|nucleus|vacuole|steroid binding
LOC103949741	166.15606559307471	239.8796877855842	92.43244340056532	0.3853323833144711	-1.3758246597749282	8.969834778875958e-11	1.7530401842078456e-09	Down	0.9176971277630748	0.8486026247189538	0.9295446896190322	2.305406206136753	2.6978624735810506	2.082652531576199	103949712.0	LECRK91	protein_coding	L-type lectin-domain containing receptor kinase IX.1			GO:0005886,GO:0005524,GO:0030246,GO:0106310,GO:0004675,GO:0042742,GO:0002229,GO:0010942,GO:0010726,GO:0006468	plasma membrane|ATP binding|carbohydrate binding|protein serine kinase activity|transmembrane receptor protein serine/threonine kinase activity|defense response to bacterium|defense response to oomycetes|positive regulation of cell death|positive regulation of hydrogen peroxide metabolic process|protein phosphorylation
LOC103949794	2155.0271791560635	1293.277177870664	3016.777180441462	2.332906736381153	1.222128633233012	7.783850791977683e-55	1.8544220395069482e-52	Up	17.226308505213858	16.31278020064183	16.902588848023086	7.440539013043607	6.946424857717904	7.496007359795295	103949794.0	R1	protein_coding	Alpha-glucan water dikinase, chloroplastic			GO:0009507,GO:0005524,GO:0102216,GO:0046872,GO:0102218,GO:0005975,GO:0016310	chloroplast|ATP binding|maltodextrin water dikinase|metal ion binding|starch, H2O dikinase activity|carbohydrate metabolic process|phosphorylation
LOC103949802	417.9515731333063	273.64295920902566	562.2601870575868	2.055920143698694	1.0397842282830962	6.636383657482891e-13	1.6226211339631838e-11	Up	6.865915855542537	6.633905151430397	6.239192304090732	2.753133671143764	3.467280335010035	3.5099349573610623	103949802.0	Os10g0493600	protein_coding	Alpha-galactosidase			GO:0048046,GO:0009505,GO:0004557,GO:0052692,GO:0044275,GO:0051682,GO:0009965,GO:0009911,GO:0009620	apoplast|plant-type cell wall|alpha-galactosidase activity|raffinose alpha-galactosidase activity|cellular carbohydrate catabolic process|galactomannan catabolic process|leaf morphogenesis|positive regulation of flower development|response to fungus
LOC103949811	20.18818640979146	3.2942373332811647	37.08213548630175	11.321016881028276	3.50093164522392	4.583990547717871e-07	5.264649223867055e-06	Up	0.3408953788343011	0.3532083552784819	0.3156025810945457	0.017151681292804	0.0358572058757903	0.0379424975612006	103949811.0	At1g67820	protein_coding	Probable protein phosphatase 2C 14			GO:0046872,GO:0017018,GO:0006470	metal ion binding|myosin phosphatase activity|protein dephosphorylation
LOC103949845	751.7129037531522	438.0250092398932	1065.4007982664104	2.434913825176215	1.2838707143236776	2.4482466436784682e-23	1.3546181573381805e-21	Up	10.016987798899358	9.023759734140466	10.80283222302292	3.6078026901804985	3.992520155927711	4.819873499187576	103949845.0	SEOB	protein_coding	Protein SIEVE ELEMENT OCCLUSION B			GO:0042803,GO:0043621,GO:0010088	protein homodimerization activity|protein self-association|phloem development
LOC103949854	20.081064458472824	31.728794826993116	8.433334089952552	0.2652909110955209	-1.9143528454121024	0.0027282178124142	0.0126583510185846	Down	0.108240701944091	0.1869171730370486	0.1544900503521825	0.4701697605012332	0.9127246017615924	0.3343169440851498	103949854.0	At1g67750	protein_coding	Probable pectate lyase 5	pxb00040	Pentose and glucuronate interconversions	GO:0005739,GO:0046872,GO:0030570,GO:0045490	mitochondrion|metal ion binding|pectate lyase activity|pectin catabolic process
LOC103949954	23.39117223148263	41.79946785535404	4.982876607611239	0.1199419737492981	-3.0595914759764047	1.330515852901578e-06	1.4111398267694547e-05	Down	0.0837054109861759	0.0289096033348376	0.0929220919263888	0.7271895383005889	0.5565231093495823	0.459619869037506	103949954.0	TBL41	protein_coding	Protein trichome birefringence-like 41			GO:0005794,GO:0016020,GO:0016413	Golgi apparatus|membrane|O-acetyltransferase activity
LOC103949971	54.357194363641405	88.06617232890964	20.64821639837322	0.2342749595854801	-2.0937253345080067	1.5408264108257138e-06	1.6087433156418994e-05	Down	0.1200378659865386	0.2021070605650116	0.1356346153063203	0.635472832147324	0.3722764149168669	0.9655056732150364	103949972.0	LRR-RLK	protein_coding	Probable leucine-rich repeat receptor-like serine/threonine-protein kinase At3g14840			GO:0005829,GO:0005886,GO:0009506,GO:0005524,GO:0106310,GO:0004674,GO:0009861,GO:0006468,GO:0045088	cytosol|plasma membrane|plasmodesma|ATP binding|protein serine kinase activity|protein serine/threonine kinase activity|jasmonic acid and ethylene-dependent systemic resistance|protein phosphorylation|regulation of innate immune response
LOC103949972	76.2573009599883	111.74957233610134	40.7650295838753	0.3647308347509169	-1.4550959230121576	1.0917697271786103e-06	1.175661035688375e-05	Down	0.2992103472072967	0.3519119615820977	0.3231787747422199	0.8957342034828388	0.8497588630564277	0.9574569545517856	103949972.0	LRR-RLK	protein_coding	Probable leucine-rich repeat receptor-like serine/threonine-protein kinase At3g14840			GO:0005829,GO:0005886,GO:0009506,GO:0005524,GO:0106310,GO:0004674,GO:0009861,GO:0006468,GO:0045088	cytosol|plasma membrane|plasmodesma|ATP binding|protein serine kinase activity|protein serine/threonine kinase activity|jasmonic acid and ethylene-dependent systemic resistance|protein phosphorylation|regulation of innate immune response
LOC103949974	42.4336857970143	69.73104908536287	15.136322508665762	0.215772977968755	-2.212413892672453	3.980871966355023e-05	0.0003052849060231	Down	0.0619098248344074	0.2325291695517152	0.0515449691361009	0.6266804598603688	0.3312983921789617	0.6533260487239879	103949972.0	LRR-RLK	protein_coding	Probable leucine-rich repeat receptor-like serine/threonine-protein kinase At3g14840			GO:0005829,GO:0005886,GO:0009506,GO:0005524,GO:0106310,GO:0004674,GO:0009861,GO:0006468,GO:0045088	cytosol|plasma membrane|plasmodesma|ATP binding|protein serine kinase activity|protein serine/threonine kinase activity|jasmonic acid and ethylene-dependent systemic resistance|protein phosphorylation|regulation of innate immune response
LOC103950028	3.3132327096719814	0.0	6.626465419343962	36.67278160619887	5.196637792550601	0.0095734599355956	0.0363650190490732	Up	0.0122598834272681	0.2159459764253781	0.0116655440080747	0.0	0.0	0.0	103950028.0	GUX2	protein_coding	UDP-glucuronate:xylan alpha-glucuronosyltransferase 2			GO:0005794,GO:0000139,GO:0015020,GO:0080116,GO:0016757,GO:0046872,GO:0071555,GO:0010417,GO:0009834,GO:0045492	Golgi apparatus|Golgi membrane|glucuronosyltransferase activity|glucuronoxylan glucuronosyltransferase activity|glycosyltransferase activity|metal ion binding|cell wall organization|glucuronoxylan biosynthetic process|plant-type secondary cell wall biogenesis|xylan biosynthetic process
LOC103950031	50.25404765573911	79.48977948182703	21.018315829651204	0.2637763509859935	-1.9226128701183425	3.691691353433956e-05	0.0002851564486748	Down	0.2912091804729295	0.1341011179683618	0.0769699522320488	0.8583506202287079	0.4958384192106676	0.5663149253753804	103950031.0	At3g03770	protein_coding	Probable inactive leucine-rich repeat receptor-like protein kinase At3g03770			GO:0005886,GO:0005524,GO:0004672,GO:0046777	plasma membrane|ATP binding|protein kinase activity|protein autophosphorylation
LOC103950040	310.76651899718	448.534551113061	172.9984868812989	0.3855600428795768	-1.374972547796714	1.3081166434513109e-17	4.840703270959043e-16	Down	2.4092117433675404	2.4962313079816654	2.470868660588132	7.1974822502379965	6.091795184501533	6.059896364556903	103950040.0	4CLL9	protein_coding	4-coumarate--CoA ligase-like 9	pxb00130,pxb00940	Ubiquinone and other terpenoid-quinone biosynthesis|Phenylpropanoid biosynthesis	GO:0005777,GO:0005524,GO:0016405,GO:0102391,GO:0004321,GO:0006633,GO:0009695,GO:0031408	peroxisome|ATP binding|CoA-ligase activity|decanoate-CoA ligase activity|fatty-acyl-CoA synthase activity|fatty acid biosynthetic process|jasmonic acid biosynthetic process|oxylipin biosynthetic process
[truncated: 1,093 more rows]
